# Supplementary material for: Establishment of five immortalized human ovarian surface epithelial cell lines via SV40 T antigen or HPV E6/E7 expression
Source: PLoS One. 2018 Oct 8;13(10):e0205297. doi: 10.1371/journal.pone.0205297 (PMC6175519; doi:10.1371/journal.pone.0205297)
Supplement: S1 Table — (XLSX) [file pone.0205297.s001.xlsx]

## Sheet: cytokelatin
S1 Table. Cytokeratin expression in RNA sequencing data
Category			HOSE	iHOSE	HOSE	iHOSE	iHOSE	HOSE	iHOSE	iHOSE	Cancer	Cancer
Cell name			0160	0160 SV40	1431	1431 E6E7	1431 SV40	8695	8695 SV40	4138 SV40	SKOV3	OVCAR3
Symbol	Gene name	gene bank accession number
KRT1	keratin 1	NM_006121	0.001	0.001	0.035	0.001	0.001	0.001	0.001	0.001	0.001	0.001
KRT2	keratin 2	NM_000423	0.001	0.001	0.07	0.001	0.032	0.069	0.001	0.001	0.035	0.036
KRT3	keratin 3	NM_057088	0.001	0.001	0.074	0.001	0.068	0.001	0.066	0.032	0.001	0.001
KRT4	keratin 4	NM_002272	0.001	0.001	0.161	0.001	0.074	0.079	0.001	0.001	0.961	13.58
KRT5	keratin 5	NM_000424	0.04	0.001	0.112	0.062	0.136	0.037	0.066	0.001	99.322	0.153
KRT6A	keratin 6A	NM_005554	0.038	0.001	0.776	0.001	0.999	4.634	0.407	0.001	0.316	0.47
KRT7	keratin 7	NM_005556	1687.14	120.413	4330.66	1576.93	1241.12	1341.09	960.902	498.081	943.328	453.307
KRT8	keratin 8	NM_002273	319.486	3.639	1173.42	743.66	605.813	525.779	526.485	81.788	102.918	258.48
KRT9	keratin 9	NM_000226	0.001	0.034	0.001	0.001	0.034	0.001	0.001	0.001	0.3	0.001
KRT10	keratin 10	NM_000421	0.215	0.001	0.48	0.232	0.767	0.157	0.001	0.413	0.557	0.123
KRT12	keratin 12	NM_000223	0.001	0.001	0.087	0.001	0.001	0.043	0.001	0.001	0.001	0.001
KRT13	keratin 13	NM_153490	0.001	0.001	0.001	0.001	0.001	0.001	0.001	0.001	0.25	0.103
KRT14	keratin 14	NM_000526	0.056	0.001	0.105	0.043	2.483	0.513	0.742	0.18	10.923	0.054
KRT15	keratin 15	NM_002275	0.899	0.456	2.229	1.307	1.569	1.958	1.276	0.4	1.478	0.619
KRT16	keratin 16	NM_005557	0.054	0.359	0.05	0.042	0.046	0.049	0.267	0.086	3.199	0.001
KRT17	keratin 17	NM_000422	1.358	0.001	3.075	0.818	4.613	9.528	55.003	1.701	52.549	11.542
KRT18	keratin 18	NM_000224	515.393	395.312	1966.57	1879.87	1247.62	1189.13	1290.28	294.035	321.571	958.339
KRT19	keratin 19	NM_002276	1015.35	0.104	2980.79	1821.95	1621.08	1566.77	295.405	337.614	855.934	183.245
KRT20	keratin 20	NM_019010	0.001	0.001	0.001	0.001	0.001	0.001	0.001	0.001	0.001	0.098
