# Supplementary material for: Establishment of five immortalized human ovarian surface epithelial cell lines via SV40 T antigen or HPV E6/E7 expression
Source: PLoS One. 2018 Oct 8;13(10):e0205297. doi: 10.1371/journal.pone.0205297 (PMC6175519; doi:10.1371/journal.pone.0205297)
Supplement: S2 Table — (XLSX) [file pone.0205297.s002.xlsx]

## Sheet: Gene lists
S2 Table. Gene lists and RNA-seqeuncing read counts in venn diagram
Category			HOSE			iHOSE					Cancer		Fold change
Symbol	Gene name	gene bank accession number	0160	1431	8695	1431 E6E7	1431 SV40	0160 SV40	8695 SV40	4138 SV40	SKOV3	OVCAR3	HOSE/IHOSE	p value	Cancer/IHOSE	p value	ANOVA p value
Common genes (n=4)
HPS1	HPS1, biogenesis of lysosomal organelles complex 3 subunit 1	NM_000195	14.801	15.971	13.792	7.098	8.107	6.517	6.739	6.999	2.79	2.59	2.09676	0.0173	0.380117	0.00269	1.24e-06
KRT222	keratin 222	NM_152349	0.001	0.001	0.001	0.041	0.364	0.133	0.309	1.414	0.001	0.001	0.0040961	0.0421	0.0040961	0.0243	0.00116
PKP1	plakophilin 1	NM_001005337	0.001	0.001	0.001	0.093	0.132	0.043	0.213	0.11	0.001	0.001	0.00958386	0.00517	0.00958386	0.00305	1.7e-05
OR52N1	olfactory receptor family 52 subfamily N member 1	NM_001001913	0.193	0.18	0.176	0.001	0.001	0.001	0.001	0.001	0.089	0.184	182.858	3.54e-08	127.969	0.00764	3.38e-08
In HOSE (n=37)
NUDT16L1	nudix hydrolase 16 like 1	NM_003548	0.001	0.001	0.001	0.181	0.199	0.39	0.58	0.563	0.217	1.343	0.00293558	0.0023	1.58475	1	7.16e-05
CENPW	centromere protein W	NR_027269	0.001	0.001	0.001	0.213	0.587	0.574	0.114	0.332	0.001	0.264	0.00325991	0.00517	0.0529673	0.797	0.0282
ELP5	elongator acetyltransferase complex subunit 5	NM_001004735	0.001	0.001	0.001	0.227	0.084	0.571	0.405	0.157	0.455	0.75	0.0042849	0.00772	2.50309	0.52	5.01e-05
RFC5	replication factor C subunit 5	NM_007370	0.788	0.367	0.639	4.888	8.89	6.399	5.777	8.831	8.185	8.352	0.0841769	0.0396	1.22189	0.676	0.000108
CLDN11	claudin 11	NM_017738	0.421	0.454	0.322	2.902	2.973	1.872	1.859	3.973	0.856	3.338	0.151733	0.032	0.649622	0.968	0.0135
CCNB1IP1	cyclin B1 interacting protein 1	NM_181471	11.053	9.374	15.019	41.38	55.09	68.828	86.354	83.118	57.604	44.129	0.179347	0.0479	0.78031	0.795	0.00116
RFC2	replication factor C subunit 2	NM_001025248	4.07	4.35	5.725	19.735	30.858	22.901	20.35	37.18	4.047	9.126	0.183634	0.032	0.239354	0.277	0.00209
SUZ12P1	SUZ12 polycomb repressive complex 2 subunit pseudogene 1	NM_003533	480.559	436.533	556.342	1837.83	2630.49	2912.96	4712.07	1853.54	5407.73	78.215	0.186663	0.0456	0.248413	0.956	0.394
APTX	aprataxin	NR_024187	11.615	9.499	10.94	39.307	76.653	70.58	32.835	60.877	31.888	50.396	0.200237	0.0432	0.753906	0.798	0.00398
FEM1A	fem-1 homolog A	NM_032360	9.366	10.37	13.205	41.809	54.182	51.529	34.73	47.964	27.703	37.596	0.238927	0.029	0.7097	0.585	0.000322
ACBD6	acyl-CoA binding domain containing 6	NM_018708	0.87	0.675	0.683	2.457	3.593	2.95	3.627	2.631	3.131	1.844	0.244724	0.0214	0.797354	0.884	0.00076
BCL9L	B-cell CLL/lymphoma 9-like	NM_001012507	24.909	26.068	27.048	137.779	72.804	89.941	125.53	76.196	94.472	75.647	0.267714	0.0368	0.870667	0.888	0.00183
NR2C2AP	nuclear receptor 2C2 associated protein	NM_005500	21.93	18.186	24.304	53.302	65.681	61.891	91.407	76.85	45.903	30.552	0.310693	0.0425	0.545699	0.403	0.00235
SEPT7P9	septin 7 pseudogene 9	NM_003384	5.024	5.427	5.714	11.272	19.595	16.686	16.971	21.919	13.347	23.546	0.318746	0.0396	1.05013	1	0.00532
EID1	EP300 interacting inhibitor of differentiation 1	NM_176880	3.671	4.663	4.378	13.373	12.175	9.79	12.808	15.539	43.578	7.677	0.334681	0.032	1.45195	1	0.0984
PTGS1	prostaglandin-endoperoxide synthase 1	NM_024068	45.333	33.122	40.917	89.526	126.996	125.397	99.971	135.479	122.05	108.186	0.345932	0.0499	1.0074	1	0.000707
VKORC1L1	vitamin K epoxide reductase complex subunit 1 like 1	NM_213649	6.305	7.162	7.565	15.125	20.634	19.563	17.348	22.308	14.985	19.876	0.371385	0.0264	0.91687	0.987	0.000672
VRK1	vaccinia related kinase 1	NM_004773	9.925	13.541	11.723	38.208	29.95	27.156	28.838	33.057	26.065	19.833	0.372801	0.0431	0.72844	0.537	0.000971
SFXN4	sideroflexin 4	NM_014046	47.789	43.95	47.054	95.619	123.584	140.74	119.911	133.616	147.106	102.062	0.380043	0.0152	1.00721	1	0.000796
TP53RK	TP53 regulating kinase	NM_001195248	7.581	8.515	9.696	24.879	21.951	20.228	19.783	22.493	4.235	15.652	0.392511	0.0264	0.37359	0.709	0.0627
OR10G9	olfactory receptor family 10 subfamily G member 9	NM_018663	34.333	43.263	37.118	80.473	91.29	100.051	90.103	109.295	100.501	72.473	0.406017	0.032	0.91043	0.99	0.000873
HES3	hes family bHLH transcription factor 3	NM_016080	21.297	20.739	20.739	48.23	59.737	39.59	55.559	48.176	21.876	45.094	0.420422	0.0215	0.631098	0.797	0.0217
SAE1	SUMO1 activating enzyme subunit 1	NM_203414	20.009	22.22	25.259	42.798	60.339	55.033	50.578	49.24	41.023	41.805	0.436861	0.0422	0.807873	0.241	0.000547
NABP2	nucleic acid binding protein 2	NM_182849	13.884	12.982	13.57	34.591	29.757	31.688	24.423	33.391	13.506	55.616	0.441066	0.0198	0.897198	1	0.205
DUT	deoxyuridine triphosphatase	NM_006796	6.371	6.302	6.52	12.319	14.767	12.28	11.767	14.328	18.754	18.697	0.490676	0.00967	1.43631	0.0398	2.05e-05
ZNF503	zinc finger protein 503	NM_001242614	11.732	10.223	8.961	4.84	4.478	4.624	4.388	4.556	9.459	6.681	2.23911	0.0351	1.73774	0.309	0.000701
Hist1h3i	histone cluster 1 H3 family member i	NM_033550	11.834	15.07	13.896	6.554	6.111	5.722	5.728	5.472	3.735	8.406	2.29147	0.032	0.948805	1	0.0219
PXMP2	peroxisomal membrane protein 2	NM_032349	22.023	20.803	19.277	7.641	8.776	8.804	10.481	5.766	4.78	10.372	2.54019	0.0499	0.865295	1	0.0216
Hist2h4a	histone cluster 2 H4 family member a	NM_001130144	70.677	75.799	72.418	26.049	36.414	20.738	19.994	30.572	9.489	23.633	2.79846	0.0471	0.574592	0.797	0.0119
AFG3L2	AFG3 like matrix AAA peptidase subunit 2	NM_173517	49.615	54.061	45.244	18.134	13.545	16.868	21.289	18.849	8.913	27.018	2.82182	0.0264	0.884469	1	0.0344
GLOD4	glyoxalase domain containing 4	NM_032772	5.491	5.73	4.584	1.432	1.802	1.809	1.485	2.488	0.376	6.651	2.96716	0.0432	0.894736	1	0.414
OR5D14	olfactory receptor family 5 subfamily D member 14	NM_005602	150.027	138.061	151.416	47.106	64.407	53.092	37.877	39.779	0.311	10.56	3.07934	0.029	0.038124	0.632	0.0248
CD99L2	CD99 molecule like 2	NM_182557	18.595	21.9	19.146	3.688	7.913	5.143	5.028	6.543	17.129	6.091	3.61911	0.0426	1.86426	0.797	0.0288
ZNHIT3	zinc finger HIT-type containing 3	NM_014335	93.937	98.19	86.509	22.766	25.871	17.668	15.462	34.697	27.484	25.495	4.14909	0.0396	1.18413	0.797	0.00177
CNTLN	centlein	NM_000962	3.499	4.026	6.651	0.241	0.563	0.581	0.38	0.398	0.767	0.369	11.0144	0.04	1.29014	0.962	0.00105
MRPS18B	mitochondrial ribosomal protein S18B	NM_001024598	0.133	0.372	0.122	0.001	0.001	0.001	0.001	0.001	0.001	0.001	182.075	0.0118	1	1	1.99e-06
LTBP3	latent transforming growth factor beta binding protein 3	NM_001001953	0.099	0.554	0.181	0.001	0.001	0.001	0.001	0.001	0.001	0.001	214.919	0.032	1	1	1.68e-05
In ovarian cancer cells (n = 278)
CYP26C1	cytochrome P450 family 26 subfamily C member 1	NM_183374	0.001	0.001	0.108	0.137	0.252	0.049	0.293	1.659	0.001	0.001	0.0197152	0.406	0.00413994	0.0233	0.0584
PRG2	proteoglycan 2, pro eosinophil major basic protein	NM_002728	0.319	0.001	0.097	0.246	0.813	0.706	0.701	0.851	0.001	0.001	0.0514942	0.57	0.00164023	0.000579	0.0381
FAM186B	family with sequence similarity 186 member B	NM_032130	0.001	0.029	0.028	0.048	0.238	0.052	0.231	0.374	0.001	0.001	0.0672653	0.43	0.00721006	0.0123	0.0307
THBS4	thrombospondin 4	NM_003248	0.001	0.027	0.001	0.044	0.073	0.024	0.024	0.046	0.479	0.329	0.077827	0.426	10.2985	0.0362	0.0278
TSLP	thymic stromal lymphopoietin	NM_033035	0.742	0.001	0.001	0.027	0.21	0.205	0.087	0.198	0.001	0.001	0.0787947	0.722	0.00870354	0.0113	0.24
Hist1h2be	histone cluster 1 H2B family member e	NM_003523	27.128	81.27	151.346	368.715	735.406	758.204	1334.16	1081.55	23.323	9.371	0.0884411	0.181	0.0188509	0.0412	0.00216
PPIAL4F	peptidylprolyl isomerase A like 4F	NM_001164262	0.001	1.431	2.59	2.825	2.413	1.572	1.269	0.947	0.219	0.226	0.0928279	0.751	0.133447	0.0201	0.593
APOD	apolipoprotein D	NM_001647	0.001	1.205	0.001	0.062	0.206	0.134	0.133	0.065	0.001	0.001	0.0983943	0.734	0.00924643	0.00194	0.277
TNFSF18	tumor necrosis factor superfamily member 18	NM_005092	0.621	1.04	0.001	2.774	2.005	0.928	0.102	0.596	0.001	0.001	0.10899	0.742	0.00126089	0.0126	0.121
Hist1h4f	histone cluster 1 H4 family member f	NM_003540	58.073	20.905	46.97	50.933	281.186	655.78	689.536	394.431	0.701	0.241	0.127026	0.23	0.00135647	0.0257	0.00117
EDARADD	EDAR associated death domain	NM_145861	0.704	0.001	0.214	0.052	0.199	1.503	0.442	0.993	0.001	0.001	0.144264	0.76	0.00271121	0.0211	0.142
CXCL11	C-X-C motif chemokine ligand 11	NM_005409	0.001	0.107	0.789	0.711	0.294	0.096	0.048	1.847	0.001	0.001	0.155638	0.774	0.00354781	0.0325	0.168
ITGB3BP	integrin subunit beta 3 binding protein	NM_001206739	2.863	3.12	5.146	20.53	22.095	14.534	19.019	30.831	4.92	5.695	0.172465	0.0594	0.254848	0.0226	0.00068
CSPG4	chondroitin sulfate proteoglycan 4	NM_001897	0.201	0.021	0.051	0.121	0.532	0.52	0.434	0.313	0.01	0.011	0.176244	0.398	0.0308425	0.00951	0.0159
C5orf46	chromosome 5 open reading frame 46	NM_206966	9.972	0.147	3.464	5.85	4.841	4.074	74.788	9.121	0.001	0.001	0.180314	0.711	0.000104907	0.0033	0.00315
CKB	creatine kinase B	NM_001823	4.095	9.552	7.985	33.514	65.231	36.98	27.166	32.92	281.257	192.739	0.18185	0.126	6.24036	0.0447	0.000304
DPY19L2P1	DPY19L2 pseudogene 1	NR_002833	0.066	0.092	0.24	0.886	0.921	0.055	0.596	1.894	0.001	0.001	0.205863	0.445	0.00181578	0.0171	0.00474
TRPA1	transient receptor potential cation channel subfamily A member 1	NM_007332	0.269	0.001	0.245	0.317	0.426	0.178	0.03	0.387	0.001	0.001	0.207569	0.809	0.00513873	0.0159	0.144
PTGES3L-AARSD1	PTGES3L-AARSD1 readthrough	NM_001136042	0.043	0.396	0.001	0.197	0.108	0.035	0.14	0.204	0.001	0.001	0.22123	0.795	0.00859917	0.00567	0.141
UBD	ubiquitin D	NM_006398	0.001	0.516	1.011	0.071	0.314	0.844	0.152	2.07	0.001	0.001	0.224559	0.891	0.00278953	0.0212	0.177
MX2	MX dynamin like GTPase 2	NM_002463	0.063	0.204	1.631	6.982	2.186	0.208	0.233	2.637	0.001	0.001	0.241236	0.722	0.00087492	0.0196	0.0142
TBC1D30	TBC1 domain family member 30	NM_015279	0.001	0.033	0.054	0.027	0.04	0.039	0.029	0.104	0.548	0.497	0.290303	0.738	12.4964	0.0181	0.138
USP17L29	ubiquitin specific peptidase 17-like family member 29	NM_001242332	0.233	0.001	0.053	0.09	0.05	0.048	0.144	0.093	0.594	0.779	0.296222	0.85	8.7177	0.0301	0.323
LINC00899	long intergenic non-protein coding RNA 899	NR_027036	0.114	0.053	0.209	0.22	1.02	0.142	0.424	0.32	0.001	0.001	0.321078	0.446	0.00297053	0.0032	0.000387
LOC100133669	uncharacterized LOC100133669	NR_026913	0.655	0.975	0.001	0.404	0.111	0.218	0.216	0.524	0.001	0.001	0.335964	0.982	0.00390131	0.00192	0.168
SMIM10	small integral membrane protein 10	NM_001163438	0.718	0.223	0.71	2.213	1.068	0.795	0.494	4.12	0.055	0.057	0.370442	0.52	0.0428164	0.0343	0.0242
LINC01578	long intergenic non-protein coding RNA 1578	NR_037601	8.787	10.738	18.112	39.793	35.733	22.58	32.927	33.04	13.472	12.199	0.370628	0.192	0.397411	0.0325	0.0119
CENPS	centromere protein S	NM_199294	2.018	1.53	1.704	5.928	4.064	3.228	5.054	4.008	10.583	9.839	0.398923	0.0836	2.3405	0.0438	0.000443
Thumpd3-as1	THUMPD3 antisense RNA 1	NR_027007	1.475	1.052	4.349	4.542	3.55	5.511	6.243	4.17	1.82	1.547	0.401377	0.476	0.356397	0.0394	0.117
PRAME	preferentially expressed antigen in melanoma	NM_206954	0.001	0.001	0.001	0.001	0.001	0.001	0.072	0.001	21.726	93.089	0.425142	0.722	19119.3	0.0297	0.00128
GLYATL2	glycine-N-acyltransferase like 2	NM_145016	0.067	1.123	0.795	0.877	3.075	0.111	0.995	2.092	0.001	0.001	0.429896	0.821	0.00109923	0.0113	0.00693
PPIAL4E	peptidylprolyl isomerase A like 4E	NM_001144032	0.355	0.991	1.511	2.187	1.609	1.966	1.562	1.61	0.548	0.677	0.457534	0.533	0.344021	0.0327	0.123
Ppial4g	peptidylprolyl isomerase A like 4G	NM_001123068	0.63	0.703	2.067	2.714	1.711	1.568	2.595	1.411	0.466	0.48	0.503545	0.56	0.245267	0.0171	0.0647
MAST1	microtubule associated serine/threonine kinase 1	NM_014975	0.001	0.001	0.001	0.001	0.001	0.001	0.001	0.03	0.54	0.377	0.506496	0.722	228.53	0.0433	0.00852
ROBO4	roundabout guidance receptor 4	NM_019055	1.493	0.224	0.198	0.111	1.698	1.679	0.675	1.175	0.001	0.001	0.533409	0.841	0.00131847	0.00836	0.00253
FCRLA	Fc receptor like A	NM_001184866	0.039	0.255	0.071	0.151	0.066	0.292	0.355	0.125	0.001	0.001	0.533842	0.725	0.00599503	0.00351	0.00132
GMPPA	GDP-mannose pyrophosphorylase A	NM_013335	24.417	22.659	29.038	40.984	50.214	45.284	56.237	39.32	15.228	17.339	0.548482	0.115	0.353207	0.0133	0.000578
CXCL2	C-X-C motif chemokine ligand 2	NM_002089	9.789	1.541	39.138	9.45	17.206	9.941	18.626	19.946	1.254	1.149	0.586151	0.941	0.0838698	0.00562	0.15
SLC29A2	solute carrier family 29 member 2	NM_001532	0.11	1.538	0.235	0.679	0.905	0.641	0.273	0.559	14.007	14.016	0.598892	0.902	24.5864	0.00431	0.0187
AWAT2	acyl-CoA wax alcohol acyltransferase 2	NM_001002254	0.044	0.163	0.319	0.202	0.52	0.617	0.216	0.035	0.001	0.001	0.605032	0.893	0.00459164	0.0164	0.00701
ANAPC7	anaphase promoting complex subunit 7	NM_016238	7.899	14.979	18.216	16.731	23.268	20.054	18.642	25.142	55.257	51.439	0.628774	0.541	2.59517	0.0121	0.0123
RELL2	RELT like 2	NM_001130029	2.44	4.539	3.747	4.119	7.271	3.412	6.599	6.919	1.545	1.674	0.639089	0.512	0.296865	0.0447	0.0383
MLPH	melanophilin	NM_024101	1.873	0.619	0.899	1.859	1.758	0.777	2.275	1.597	0.137	0.118	0.650122	0.722	0.0815268	0.00916	0.00473
CDH4	cadherin 4	NM_001794	3.544	7.362	4.14	5.304	24.617	4.798	4.202	6.709	0.001	0.001	0.673639	0.722	0.000141448	0.000582	6.82e-06
tap2	transporter 2, ATP binding cassette subfamily B member	NM_000544	4.499	6.408	7.341	7.306	8.548	10.664	8.014	10.069	2.21	2.294	0.674742	0.398	0.254937	0.00249	0.00095
ESPN	espin	NM_031475	0.001	0.049	0.048	0.001	0.045	0.044	0.065	0.021	18.676	8.332	0.687785	1	645.144	0.0475	0.0368
LIMS3	LIM zinc finger domain containing 3	NM_033514	2.261	2.383	1.031	0.232	3.969	3.441	4.474	6.574	0.001	0.001	0.715075	0.969	0.000403761	0.00837	0.000807
ABCB1	ATP binding cassette subfamily B member 1	NM_000927	0.118	1.979	0.503	0.516	0.97	0.229	0.812	1.434	0.001	0.001	0.732644	1	0.00149599	0.00186	0.00116
GMPPB	GDP-mannose pyrophosphorylase B	NM_013334	7.762	9.038	6.721	8.512	9.25	12.24	17.911	7.686	2.997	3.089	0.735538	0.545	0.287539	0.0377	0.0172
ARL9	ADP ribosylation factor like GTPase 9	NM_206919	1.223	1.137	0.709	1.369	0.472	3.415	1.1	1.601	0.001	0.001	0.758648	0.839	0.000762247	0.00132	2.26e-05
fbln7	fibulin 7	NM_153214	1.356	1.93	0.764	1.505	2.847	0.265	1.875	5.619	0.037	0.038	0.766898	0.993	0.0228258	0.0482	0.0229
PPT2	palmitoyl-protein thioesterase 2	NM_138717	7.466	19.756	18.4	12.855	26.567	11.602	17.802	23.172	4.761	5.003	0.797736	0.898	0.279118	0.0412	0.0838
ADAT3	adenosine deaminase, tRNA specific 3	NM_138422	0.792	2.315	0.464	0.871	0.865	1.597	1.352	1.448	0.314	0.324	0.798328	0.994	0.268733	0.0198	0.155
SENCR	smooth muscle and endothelial cell enriched migration/differentiation-associated long non-coding RNA	NR_038908	7.89	0.655	1.606	1.193	5.086	0.526	7.842	3.946	0.001	0.001	0.808048	1	0.000399101	0.00458	0.000941
olfml2a	olfactomedin like 2A	NM_182487	1.928	0.554	0.426	0.502	1.108	1.636	0.689	1.191	5.325	6.84	0.815412	1	6.39818	0.0452	0.0514
PMM1	phosphomannomutase 1	NM_002676	26.691	38.379	34.023	42.868	35.229	41.465	54.666	30.089	12.947	14.713	0.81566	0.653	0.344641	0.0284	0.00745
FLT3LG	fms related tyrosine kinase 3 ligand	NM_001204502	5.286	3.918	3.314	3.307	3.929	5.418	6.402	6.808	1.299	1.339	0.82187	0.722	0.264738	0.0239	0.011
TPT1	tumor protein, translationally-controlled 1	NM_003295	2308.13	2568.08	2727.21	4446.66	2902.59	2630.01	2407.78	3196.14	899.731	984.216	0.830728	0.576	0.30917	0.0185	0.00277
LIMS4	LIM zinc finger domain containing 4	NM_001205288	3.044	2.619	1.18	0.352	4.073	2.212	4.769	6.395	0.001	0.001	0.846029	1	0.000400773	0.00537	0.00033
TYK2	tyrosine kinase 2	NM_003331	8.132	11.682	7.952	7.134	15.019	8.888	11.972	12.108	3.006	3.14	0.853873	0.782	0.288042	0.0243	0.0104
UBALD2	UBA like domain containing 2	NM_182565	91.874	79.593	77.546	52.227	98.662	116.928	87.267	160.171	395.112	379.504	0.856636	0.818	4.00764	0.0479	0.0129
LIMD1	LIM domains containing 1	NM_014240	5.323	4.512	4.369	4.554	9.433	4.395	5.218	5.053	1.573	1.735	0.859458	0.724	0.301025	0.0375	0.011
DHRSX	dehydrogenase/reductase X-linked	NM_145177	15.355	13.785	9.171	18.574	16.145	11.828	10.418	17.387	5.995	5.803	0.859907	0.831	0.406582	0.041	0.0449
LYL1	LYL1, basic helix-loop-helix family member	NM_005583	2.027	0.87	2.275	1.2	1.722	0.647	4.971	2.87	0.001	0.001	0.881108	1	0.000554512	0.00165	4.58e-05
VAT1L	vesicle amine transport 1 like	NM_020927	5.746	0.48	0.179	0.889	2.92	1.325	0.263	0.59	0.001	0.001	0.896104	1	0.0011338	0.00351	0.00366
HNRNPA3P1	heterogeneous nuclear ribonucleoprotein A3 pseudogene 1	NR_002726	0.371	0.23	0.676	0.381	0.394	0.539	0.255	0.618	1.459	1.386	0.924503	1	3.40253	0.0412	0.068
IL23R	interleukin 23 receptor	NM_144701	0.23	0.122	0.3	0.177	0.391	0.137	0.108	0.447	4.442	4.359	0.946853	1	20.4815	0.0163	0.00413
COX17	COX17, cytochrome c oxidase copper chaperone	NM_005694	233.281	256.245	380.385	339.769	188.647	302.766	358.443	341.915	810.611	820.407	0.948412	1	2.73002	0.0332	0.0205
ZNF660	zinc finger protein 660	NM_173658	0.126	0.588	0.231	0.649	0.322	0.07	0.069	1.45	0.001	0.001	0.950685	1	0.00368907	0.0256	0.00766
TRIP6	thyroid hormone receptor interactor 6	NM_003302	112.481	266.276	197.544	226.149	204.402	146.901	189.494	188.601	52.798	55.777	0.955762	1	0.286766	0.00399	0.0119
PITPNA-AS1	PITPNA antisense RNA 1	NR_028514	11.737	8.795	7.73	8.284	10.247	10.016	9.543	10.045	29.263	34.048	0.966253	1	3.2883	0.00643	0.000263
GEM	GTP binding protein overexpressed in skeletal muscle	NM_005261	4.826	4.962	2.779	5.084	5.394	5.061	2.478	3.76	0.94	0.686	0.966902	1	0.191601	0.0435	0.00636
TMEM110	transmembrane protein 110	NM_198563	1.468	3.06	3.124	1.718	2.794	2.243	3.551	2.382	0.906	0.878	0.97839	1	0.361774	0.0341	0.0636
LOC440910	uncharacterized LOC440910	NR_030728	0.001	0.001	0.001	0.001	0.001	0.001	0.001	0.001	0.198	0.255	1	1	224.7	7.91e-05	6.04e-11
CLPSL2	colipase like 2	NM_207409	0.001	0.001	0.001	0.001	0.001	0.001	0.001	0.001	1.019	1.26	1	1	1133.11	1.14e-05	2.85e-12
KRTDAP	keratinocyte differentiation associated protein	NM_207392	0.001	0.001	0.001	0.001	0.001	0.001	0.001	0.001	0.172	0.177	1	1	174.482	6.51e-09	0
KRTAP13-4	keratin associated protein 13-4	NM_181600	0.001	0.001	0.001	0.001	0.001	0.001	0.001	0.001	0.712	0.55	1	1	625.779	4e-05	2.07e-11
ifnl2	interferon lambda 2	NM_172138	0.001	0.001	0.001	0.001	0.001	0.001	0.001	0.001	0.117	0.121	1	1	118.983	1.34e-08	0
KRT13	keratin 13	NM_153490	0.001	0.001	0.001	0.001	0.001	0.001	0.001	0.001	0.25	0.103	1	1	160.468	0.0127	5.93e-07
TEX37	testis expressed 37	NM_152670	0.001	0.001	0.001	0.001	0.001	0.001	0.001	0.001	0.108	0.444	1	1	218.979	0.0447	9.75e-06
Cox7b2	cytochrome c oxidase subunit 7B2	NM_130902	0.001	0.001	0.001	0.001	0.001	0.001	0.001	0.001	54.383	36.011	1	1	44253.7	3.38e-05	1.57e-11
TBX1	T-box 1	NM_080647	0.001	0.001	0.001	0.001	0.001	0.001	0.001	0.001	0.578	0.128	1	1	272	0.0482	1.16e-05
KRTAP4-1	keratin associated protein 4-1	NM_033060	0.001	0.001	0.001	0.001	0.001	0.001	0.001	0.001	0.228	0.118	1	1	164.024	0.00476	7.31e-08
BMP5	bone morphogenetic protein 5	NM_021073	0.001	0.001	0.001	0.001	0.001	0.001	0.001	0.001	0.156	0.08	1	1	111.714	0.00627	1.39e-07
UGT1A9	UDP glucuronosyltransferase family 1 member A9	NM_021027	0.001	0.001	0.001	0.001	0.001	0.001	0.001	0.001	0.287	0.111	1	1	178.485	0.0151	8.26e-07
TMPRSS4	transmembrane protease, serine 4	NM_019894	0.001	0.001	0.001	0.001	0.001	0.001	0.001	0.001	1.793	1.423	1	1	1597.32	1.3e-05	3.7e-12
TAS2R16	taste 2 receptor member 16	NM_016945	0.001	0.001	0.001	0.001	0.001	0.001	0.001	0.001	0.086	0.267	1	1	151.532	0.029	3.47e-06
OR4D1	olfactory receptor family 4 subfamily D member 1	NM_012374	0.001	0.001	0.001	0.001	0.001	0.001	0.001	0.001	0.092	0.285	1	1	161.926	0.028	3.13e-06
FOXB1	forkhead box B1	NM_012182	0.001	0.001	0.001	0.001	0.001	0.001	0.001	0.001	0.118	0.304	1	1	189.399	0.0142	7.44e-07
NKX6-1	NK6 homeobox 1	NM_006168	0.001	0.001	0.001	0.001	0.001	0.001	0.001	0.001	0.693	2.7	1	1	1367.88	0.0163	9.99e-07
PGC	progastricsin	NM_002630	0.001	0.001	0.001	0.001	0.001	0.001	0.001	0.001	0.185	0.509	1	1	306.863	0.0131	6.44e-07
PCK1	phosphoenolpyruvate carboxykinase 1	NM_002591	0.001	0.001	0.001	0.001	0.001	0.001	0.001	0.001	0.096	0.395	1	1	194.731	0.0482	1.14e-05
FAM25A	family with sequence similarity 25 member A	NM_001146157	0.001	0.001	0.001	0.001	0.001	0.001	0.001	0.001	0.95	0.245	1	1	482.442	0.0265	2.86e-06
cfap73	cilia and flagella associated protein 73	NM_001144872	0.001	0.001	0.001	0.001	0.001	0.001	0.001	0.001	0.454	0.176	1	1	282.673	0.0113	4.52e-07
RAD21L1	RAD21 cohesin complex component like 1	NM_001136566	0.001	0.001	0.001	0.001	0.001	0.001	0.001	0.001	0.618	0.147	1	1	301.407	0.0398	7.32e-06
FOXI3	forkhead box I3	NM_001135649	0.001	0.001	0.001	0.001	0.001	0.001	0.001	0.001	8.237	7.087	1	1	7640.39	6.76e-07	4.71e-14
LOC650293	seven transmembrane helix receptor	NM_001040071	0.001	0.001	0.001	0.001	0.001	0.001	0.001	0.001	0.132	0.408	1	1	232.069	0.0225	1.93e-06
ZC2HC1B	zinc finger C2HC-type containing 1B	NM_001013623	0.001	0.001	0.001	0.001	0.001	0.001	0.001	0.001	0.173	0.089	1	1	124.085	0.0058	1.16e-07
AWAT1	acyl-CoA wax alcohol acyltransferase 1	NM_001013579	0.001	0.001	0.001	0.001	0.001	0.001	0.001	0.001	0.122	0.126	1	1	123.984	1.14e-08	0
LDLRAD1	low density lipoprotein receptor class A domain containing 1	NM_001010978	0.001	0.001	0.001	0.001	0.001	0.001	0.001	0.001	0.329	0.564	1	1	430.762	0.00132	5.4e-09
OR4K2	olfactory receptor family 4 subfamily K member 2	NM_001005501	0.001	0.001	0.001	0.001	0.001	0.001	0.001	0.001	0.182	0.188	1	1	184.976	8.98e-09	0
OR6C70	olfactory receptor family 6 subfamily C member 70	NM_001005499	0.001	0.001	0.001	0.001	0.001	0.001	0.001	0.001	0.183	0.094	1	1	131.156	0.00574	1.09e-07
OR4A5	olfactory receptor family 4 subfamily A member 5	NM_001005272	0.001	0.001	0.001	0.001	0.001	0.001	0.001	0.001	0.08	0.165	1	1	114.891	0.00825	2.33e-07
OR51V1	olfactory receptor family 51 subfamily V member 1	NM_001004760	0.001	0.001	0.001	0.001	0.001	0.001	0.001	0.001	0.089	0.183	1	1	127.621	0.00756	1.95e-07
GstT1	glutathione S-transferase theta 1	NM_000853	0.001	0.001	0.001	0.001	0.001	0.001	0.001	0.001	5.274	11.53	1	1	7798.03	0.00125	4.76e-09
HVCN1	hydrogen voltage gated channel 1	NM_032369	0.538	0.901	1.128	0.994	2.011	0.223	0.532	1.292	0.001	0.001	1.03598	1	0.00126691	0.00321	0.000118
LOC100507334	two pore channel 3 pseudogene	NR_037626	0.632	3.038	1.441	2.352	2.774	0.175	2.085	1.77	0.001	0.001	1.05291	1	0.000750011	0.00643	0.000714
PI4K2A	phosphatidylinositol 4-kinase type 2 alpha	NM_018425	5.173	7.745	6.195	4.872	5.733	6.268	6.645	6.432	1.726	1.842	1.0555	1	0.29947	0.00252	0.000317
NFKBIE	NFKB inhibitor epsilon	NM_004556	5.148	8.54	6.664	4.047	6.514	5.799	8.608	7.26	0.766	0.824	1.06229	1	0.12707	0.00458	0.000395
LPAL2	lipoprotein(a) like 2, pseudogene	NR_028092	0.228	0.042	0.374	0.07	0.193	0.151	0.15	0.182	0.001	0.001	1.08524	1	0.00709318	0.000614	0.000869
LOC100270746	uncharacterized LOC100270746	NR_026776	0.584	1.631	0.799	0.75	0.827	0.728	0.723	1.247	2.974	3.716	1.09277	1	3.97894	0.0265	0.0261
NTM	neurotrimin	NM_001144058	18.921	0.609	1.417	0.84	3.567	2.128	0.472	20.488	0.001	0.001	1.11253	1	0.000438532	0.0113	0.00575
LARP6	La ribonucleoprotein domain family member 6	NM_018357	15.749	13.395	16.207	10.705	22.704	9.004	10.722	19.301	2.706	3.09	1.1137	0.941	0.21377	0.0398	0.00801
EDA	ectodysplasin A	NM_001399	0.053	0.359	0.448	0.122	0.447	0.058	0.231	0.253	0.001	0.001	1.13986	1	0.00558	0.00562	0.00262
COMMD1	copper metabolism domain containing 1	NM_152516	103.811	119.104	119.557	119.989	102.445	86.089	90.987	94.053	45.184	46.326	1.16197	0.487	0.466679	0.00859	0.000553
LOC440895	two pore channel 3 pseudogene	NR_027143	1.841	4.533	0.988	3.919	2.668	0.27	2.679	2.08	0.001	0.001	1.16425	1	0.000576299	0.00458	0.000361
SYNGR2	synaptogyrin 2	NM_004710	23.092	87.865	42.215	21.749	36.343	41.9	35.956	53.026	138.258	153.906	1.2139	0.99	4.01704	0.0285	0.0832
FKSG29	FKSG29	NR_024013	1.375	0.995	1.533	1.883	4.544	0.127	0.378	3.058	0.001	0.001	1.22298	1	0.000955423	0.018	0.00252
SLC17A9	solute carrier family 17 member 9	NM_022082	1.316	0.199	0.097	0.301	0.121	1.595	0.469	0.028	0.001	0.001	1.23539	1	0.00420253	0.0385	0.0234
SFT2D1	SFT2 domain containing 1(SFT2D1)	NM_145169	110.671	202.53	207.04	165.728	166.115	92.753	127.264	129.326	53.483	56.113	1.25166	0.737	0.411088	0.0385	0.0334
PARVB	parvin beta	NM_013327	21.6	28.762	19.156	17.086	21.002	19.947	20.653	13.32	6.081	6.113	1.25798	0.588	0.33594	0.00896	0.00161
C1QTNF1-AS1	C1QTNF1 antisense RNA 1	NR_040018	0.575	1.426	1.572	1.033	0.57	3.897	0.869	0.23	0.001	0.001	1.27191	1	0.00116872	0.00571	0.000388
Cox5b	cytochrome c oxidase subunit 5B	NM_001862	409.51	452.347	380.881	348.122	184.119	433.99	410.763	309.81	1059.21	1164.08	1.27754	0.601	3.43308	0.0435	0.0158
PROC	protein C, inactivator of coagulation factors Va and VIIIa	NM_000312	0.104	0.628	0.095	0.12	0.353	0.129	0.043	0.249	7.637	4.555	1.29061	1	41.425	0.0341	0.0186
MARCH4	membrane associated ring-CH-type finger 4	NM_020814	4.785	3.793	2.504	2.307	4.065	2.557	3.808	1.715	0.019	0.02	1.29879	0.722	0.00709466	0.000414	5.27e-06
ANKRD53	ankyrin repeat domain 53	NM_001115116	0.42	0.998	0.383	0.503	0.871	0.077	0.308	1.194	0.001	0.001	1.30757	0.989	0.00240588	0.00939	0.000977
AGAP3	ArfGAP with GTPase domain, ankyrin repeat and PH domain 3	NM_031946	28.416	43.285	44.257	22.98	47.596	22.478	34.568	22.558	7.07	7.123	1.32464	0.67	0.248034	0.0257	0.00587
LOC100288570	glycosylphosphatidylinositol anchor attachment protein 1 homolog (yeast) pseudogene	NR_037627	1.3	3.526	2.666	3.919	1.748	0.36	2.857	2.167	0.001	0.001	1.33538	0.938	0.000579752	0.00294	0.000104
VEGFC	vascular endothelial growth factor C	NM_005429	48.92	34.433	76.772	57.548	55.053	32.369	19.966	36.679	1.988	2.348	1.34511	0.732	0.0574682	0.00742	0.000665
TYMSOS	TYMS opposite strand	NM_001012716	1.513	2.915	1.872	1.165	0.826	1.435	1.693	2.68	8.498	7.934	1.40025	0.718	5.68872	0.03	0.0167
PPOX	protoporphyrinogen oxidase	NM_000309	1.3	4.181	1.531	1.334	1.702	1.619	1.652	1.04	0.701	0.671	1.40169	0.773	0.474394	0.0415	0.16
ATOH8	atonal bHLH transcription factor 8	NM_032827	0.396	0.383	0.577	0.183	0.323	0.092	0.848	0.684	0.015	0.015	1.40468	0.828	0.0474583	0.0487	0.0143
GPR176	G protein-coupled receptor 176	NM_007223	40.519	23.482	34.031	19.231	24.497	23.014	18.936	29.179	4.763	3.619	1.40582	0.507	0.183122	0.0162	0.000276
GPX7	glutathione peroxidase 7	NM_015696	7.01	15.262	12.988	22.851	7.602	1.61	8.178	13.487	0.001	0.001	1.41182	0.875	0.000126519	0.00194	3.86e-05
zfp64	ZFP64 zinc finger protein	NM_018197	5.607	8.193	7.851	3.271	6.928	5.197	4.227	6.097	19.025	22.337	1.43195	0.487	4.14703	0.0263	0.00605
GYPC	glycophorin C (Gerbich blood group)	NM_002101	83.618	77.994	132.421	121.886	54.6	87.775	36.253	60.488	0.001	0.001	1.43637	0.664	1.50832e-05	2.99e-05	6.64e-08
TNFAIP6	TNF alpha induced protein 6	NM_007115	169.498	0.901	58.351	9.943	15.523	4.664	10.915	78.907	0.001	0.001	1.43935	1	6.9426e-05	0.00192	0.00351
ELF3	E74 like ETS transcription factor 3	NM_004433	0.413	0.494	3.121	0.25	0.501	0.368	1.679	0.921	7.072	7.683	1.45905	0.963	12.5011	0.0482	0.0985
adamts12	ADAM metallopeptidase with thrombospondin type 1 motif 12	NM_030955	19.577	5.251	6.84	12.2	9.494	2.943	2.118	11.03	0.001	0.001	1.47501	0.861	0.000165875	0.0011	2.71e-05
SLC15A4	solute carrier family 15 member 4	NM_145648	7.962	12.428	12.182	5.592	10.499	7.137	6.263	7.385	2.898	3.082	1.47766	0.453	0.414947	0.0398	0.00891
TMCC1-AS1	TMCC1 antisense RNA 1 (head to head)	NR_037893	0.292	0.494	0.678	0.307	0.203	0.485	0.307	0.298	1.328	1.14	1.49658	0.637	3.99673	0.0297	0.0272
NINJ1	ninjurin 1	NM_004148	73.001	107.23	82.966	45.891	51.971	67.395	64.683	60.543	25.257	22.411	1.50564	0.3	0.413645	0.0239	0.0012
TAX1BP3	Tax1 binding protein 3	NM_014604	155.792	246.326	276.373	157.868	140.3	101.653	213.35	136.699	45.942	54.072	1.50794	0.497	0.342078	0.0487	0.0086
ITGA5	integrin subunit alpha 5	NM_002205	125.537	81.616	91.283	55.344	119.254	60.227	76.22	34.854	5.4	4.029	1.53314	0.536	0.0731247	0.0168	0.00064
SLC15A3	solute carrier family 15 member 3	NM_016582	2.177	7.007	10.323	5.163	4.882	1.446	2.046	7.178	0.001	0.001	1.53703	0.835	0.000284633	0.000625	2.52e-05
CEMP1	cementum protein 1	NM_001048212	1.082	7.297	1.973	1.25	1.379	1.685	2.007	1.894	0.438	0.387	1.5449	0.839	0.254678	0.00951	0.0966
POU2F2	POU class 2 homeobox 2	NM_001207025	0.642	0.448	1.645	0.36	0.216	0.522	0.562	1.423	0.001	0.001	1.54663	0.781	0.00198484	0.00195	0.000102
SLC48A1	solute carrier family 48 member 1	NM_017842	6.921	14.074	7.624	5.518	8.221	5.086	2.348	12.377	51.35	62.945	1.55469	0.712	9.76049	0.0433	0.0206
RAET1G	retinoic acid early transcript 1G	NM_001001788	0.406	0.756	1.185	0.5	0.207	0.809	0.603	0.39	0.075	0.077	1.56579	0.722	0.166695	0.0428	0.0217
TMEM223	transmembrane protein 223	NM_001080501	22.207	29.265	20.339	13.498	11.417	16.255	21.603	14.342	56.329	45.889	1.56941	0.318	3.37469	0.0361	0.00529
COL28A1	collagen type XXVIII alpha 1 chain	NM_001037763	0.026	0.001	0.001	0.001	0.001	0.001	0.022	0.001	0.171	0.202	1.59652	1	100.159	0.0488	0.0822
CCL7	C-C motif chemokine ligand 7	NM_006273	7.227	1.494	11.611	6.536	3.411	7.334	0.946	1.928	0.001	0.001	1.60135	0.895	0.000319958	0.00177	0.00015
LDOC1	leucine zipper down-regulated in cancer 1	NM_012317	175.659	194.109	153.711	113.082	106.282	145.074	103	82.289	347.327	371.395	1.60651	0.194	3.32172	0.00969	0.00126
SERPINB5	serpin family B member 5	NM_002639	0.001	0.001	0.032	0.001	0.03	0.001	0.001	0.001	1.012	1.077	1.60802	1	528.779	0.0257	0.0304
NOCT	nocturnin	NM_012118	8.768	15.524	14.874	5.553	7.328	7.007	10.107	10.375	2.748	2.743	1.61057	0.449	0.349535	0.0286	0.00748
IFFO1	intermediate filament family orphan 1	NM_001193457	7.077	8.684	4.794	4.1	5.296	2.63	3.835	5.394	0.001	0.001	1.61665	0.443	0.000242956	1.3e-05	4.45e-08
FRMD4A	FERM domain containing 4A	NM_018027	22.15	12.64	9.19	5.226	12.331	9.479	5.777	11.628	0.455	0.208	1.63751	0.58	0.0367629	0.0438	0.000439
MPRIP	myosin phosphatase Rho interacting protein	NM_201274	29.317	13.644	28.971	11.052	19.269	11.198	13.63	14.288	32.94	30.413	1.66454	0.512	2.32814	0.0425	0.0964
CRABP1	cellular retinoic acid binding protein 1	NM_004378	0.001	0.111	0.001	0.001	0.001	0.001	0.001	0.19	14.073	8.499	1.68277	1	3829.36	0.0446	0.048
LRRC61	leucine rich repeat containing 61	NM_023942	1.952	2.628	4.262	2.847	2.618	0.384	2.16	1.85	0.001	0.001	1.71755	0.71	0.000614239	0.00195	4.01e-05
EVA1C	eva-1 homolog C	NM_058187	1.316	5.378	5.914	3.329	3.314	1.249	1.821	1.241	0.13	0.09	1.74552	0.722	0.054379	0.0188	0.00551
PAX8-AS1	PAX8 antisense RNA 1	NR_015377	0.103	5.891	5.994	5.538	1.754	0.229	0.766	0.303	0.001	0.001	1.75524	1	0.00114136	0.0123	0.0165
ANKRD35	ankyrin repeat domain 35	NM_144698	0.221	0.463	0.101	0.021	0.047	0.574	0.205	0.243	0.001	0.001	1.77003	0.836	0.0081261	0.0389	0.0123
SAMD3	sterile alpha motif domain containing 3	NM_001017373	8.767	5.533	3.455	11.194	3.069	2.634	3.233	0.846	0.001	0.001	1.83107	0.715	0.000332112	0.00212	4.95e-05
NEFM	neurofilament, medium polypeptide	NM_005382	2.585	2.246	1.295	10.717	1.424	0.189	0.281	1.728	0.001	0.001	1.83142	0.818	0.000934848	0.0225	0.0033
ACTG2	actin, gamma 2, smooth muscle, enteric	NM_001615	14.646	0.386	2.52	0.851	0.528	4.13	12.076	0.166	0.001	0.001	1.86406	0.985	0.000768938	0.0239	0.0128
BDKRB2	bradykinin receptor B2	NM_000623	4.074	1.648	1.878	0.597	1.185	4.467	0.493	1.913	0.001	0.001	1.87084	0.697	0.000803796	0.00305	9.6e-05
ARHGAP31	Rho GTPase activating protein 31	NM_020754	5.176	2.851	4.479	1.661	2.632	1.62	1.845	3.325	0.435	0.35	1.90166	0.336	0.183521	0.0235	0.00118
LAYN	layilin	NM_178834	15.79	60.676	33.67	21.868	19.617	13.28	17.983	12.529	0.282	0.484	1.91072	0.573	0.022175	0.0083	0.000146
YIPF2	Yip1 domain family member 2	NM_024029	23.08	36.266	24.1	13.396	12.088	13.851	18.833	13.685	6.75	5.874	1.91656	0.203	0.443327	0.0397	0.00133
FAM109B	family with sequence similarity 109 member B	NM_001002034	15.375	10.691	8.62	15.794	6.464	1.205	6.436	8.255	0.001	0.001	1.93814	0.63	0.000172559	0.00192	2.9e-05
MMP19	matrix metallopeptidase 19	NM_002429	4.586	1.908	1.429	1.031	1.234	0.946	1.104	1.755	0.053	0.082	1.95947	0.52	0.0556548	0.0113	0.000377
LTBR	lymphotoxin beta receptor	NM_002342	73.3	87.61	56.635	27.105	34.158	43.83	40.103	38.988	16.759	16.07	1.9638	0.18	0.45149	0.0257	0.00115
ARL6	ADP ribosylation factor like GTPase 6	NM_177976	0.475	0.379	0.495	0.157	0.404	0.113	0.168	0.489	0.001	0.001	1.9769	0.424	0.00442593	0.00239	3.75e-05
FAM78A	family with sequence similarity 78 member A	NM_033387	0.141	0.284	1.863	0.108	0.339	0.253	0.155	0.301	1.673	1.433	1.98208	0.792	7.29025	0.0309	0.197
CARD11	caspase recruitment domain family member 11	NM_032415	9.586	13.336	8.197	6.773	12.087	1.22	6.253	5.643	0.001	0.001	1.98318	0.57	0.000195249	0.00134	1.51e-05
LINC01119	long intergenic non-protein coding RNA 1119	NR_024452	17.816	1.786	1.541	1.655	5.023	3.634	1.14	0.615	0.001	0.001	1.98753	0.83	0.000543019	0.00207	0.000469
LRFN5	leucine rich repeat and fibronectin type III domain containing 5	NM_152447	0.273	0.046	0.859	0.095	0.105	0.35	0.02	0.238	0.001	0.001	1.99612	0.868	0.00903405	0.0233	0.017
RAC2	ras-related C3 botulinum toxin substrate 2 (rho family, small GTP binding protein Rac2)	NM_002872	60.433	116.598	114.073	68.33	43.265	61.273	36.438	31.539	0.51	0.701	2.01697	0.358	0.0129706	0.00195	1.06e-05
HYI	hydroxypyruvate isomerase (putative)	NM_001190880	134.799	200.868	221.274	241.396	75.882	38.97	140.854	58.832	1.762	3.003	2.01734	0.49	0.0255496	0.03	0.00122
SGK1	serum/glucocorticoid regulated kinase 1	NM_001143676	1.477	0.081	2.43	0.669	1.23	0.601	0.334	0.023	0.001	0.001	2.01939	0.944	0.00304834	0.0346	0.0272
RHOJ	ras homolog family member J	NM_020663	8.293	3.583	3.114	2.57	4.689	0.831	2.138	2.609	0.024	0.049	2.02305	0.562	0.0153386	0.0257	0.000591
FGF5	fibroblast growth factor 5	NM_004464	8.123	10.598	5.053	7.765	5.658	3.958	1.518	2.507	0.255	0.279	2.06707	0.487	0.0727664	0.0285	0.00404
TNFAIP8	TNF alpha induced protein 8	NM_014350	5.534	3.818	10.597	8.024	2.507	1.532	0.532	11.034	0.001	0.001	2.14715	0.721	0.000353598	0.00598	0.000319
FDCSP	follicular dendritic cell secreted protein	NM_152997	0.811	1.508	12.125	6.243	1.24	0.404	0.535	1.168	0.001	0.001	2.14867	0.817	0.000874584	0.00567	0.00149
FOXD3	forkhead box D3	NM_012183	0.089	0.001	0.001	0.001	0.038	0.001	0.001	0.001	1.821	1.066	2.15695	0.993	673.096	0.034	0.0568
CORO2B	coronin 2B	NM_001190456	3.89	1.628	1.166	0.556	2.148	0.784	0.596	1.067	0.001	0.001	2.16007	0.539	0.00110926	0.000582	1.48e-05
CD27-AS1	CD27 antisense RNA 1	NR_015382	1.415	0.878	1.254	0.696	0.501	0.653	0.292	0.661	0.036	0.037	2.16568	0.235	0.068181	0.00382	9.69e-05
NTRK3	neurotrophic receptor tyrosine kinase 3	NM_001012338	0.433	0.259	0.592	0.667	0.342	0.051	0.026	0.718	0.001	0.001	2.18779	0.722	0.00540301	0.0447	0.0112
IL6	interleukin 6	NM_000600	179.8	8.133	253.203	14.475	21.556	44.003	43.826	63.091	0.43	0.295	2.18925	0.87	0.0108585	0.00689	0.0167
RFTN1	raftlin, lipid raft linker 1	NM_015150	42.798	25.136	19.276	15.591	12.387	11.625	9.953	12.258	0.879	0.614	2.2459	0.269	0.0600561	0.00577	2.94e-05
GNA15	G protein subunit alpha 15	NM_002068	0.044	0.73	2.106	0.034	0.37	0.253	0.252	0.244	0.001	0.001	2.24781	0.889	0.00551673	0.0101	0.018
BDKRB1	bradykinin receptor B1	NM_000710	229.581	415.932	324.339	265.439	250.552	95.926	68.193	120.025	0.001	0.001	2.25644	0.381	7.18518e-06	6.87e-05	1.83e-07
MAP3K7CL	MAP3K7 C-terminal like	NM_020152	10.329	43.846	15.062	10.747	15.572	7.456	4.681	6.665	0.689	0.399	2.29035	0.553	0.06332	0.0387	0.00346
C3AR1	complement C3a receptor 1	NM_004054	0.562	2.439	9.775	5.875	2.147	1.982	0.116	0.412	0.001	0.001	2.29207	0.836	0.000965029	0.0197	0.00639
B4GALT7	beta-1,4-galactosyltransferase 7	NM_007255	8.138	9.302	5.432	2.703	3.389	2.252	3.903	3.831	1.28	1.217	2.36326	0.18	0.396653	0.0333	0.00152
SECTM1	secreted and transmembrane 1	NM_003004	5.13	6.969	2.488	5.298	6.295	0.744	1.074	0.88	0.038	0.039	2.37509	0.585	0.0204829	0.034	0.00667
TRPV2	transient receptor potential cation channel subfamily V member 2	NM_016113	2.135	2.108	1.647	0.809	0.67	4.063	1.544	0.105	0.001	0.001	2.39577	0.632	0.00122874	0.0138	0.00114
BNC1	basonuclin 1	NM_001717	34.781	29.628	27.468	20.393	31.933	4.018	2.384	51.234	0.056	0.077	2.41567	0.622	0.005205	0.0331	0.00438
CHPF	chondroitin polymerizing factor	NM_024536	51.161	59.413	60.208	36.161	25.122	17.847	17.215	25.667	7.962	7.706	2.41618	0.115	0.333347	0.0394	0.000836
ST5	suppression of tumorigenicity 5	NM_213618	6.526	4.37	3.799	1.326	3.124	2.348	1.209	2.501	0.433	0.345	2.42419	0.234	0.196542	0.0482	0.00243
ITGA11	integrin subunit alpha 11	NM_001004439	33.956	0.567	3.904	1.52	0.58	2.605	1.796	3.825	0.001	0.001	2.43071	0.857	0.000575966	0.00112	0.00184
SLC39A13	solute carrier family 39 member 13	NM_001128225	15.76	15.515	5.581	3.505	4.614	5.145	5.835	3.827	1.31	1.167	2.46148	0.386	0.274385	0.0116	0.00571
GNA14	G protein subunit alpha 14	NM_004297	0.186	2.324	1.802	1.292	1.109	0.062	0.338	0.239	0.001	0.001	2.46976	0.758	0.00268423	0.0162	0.00594
MARCKS	myristoylated alanine rich protein kinase C substrate	NM_002356	23.899	18.275	16.438	5.967	10.636	6.74	7.637	8.794	1.898	2.347	2.47572	0.115	0.270859	0.0286	0.000182
ZSCAN12	zinc finger and SCAN domain containing 12	NM_001163391	2.297	3.193	2.143	2.196	2.198	0.219	0.218	4.395	0.001	0.001	2.49856	0.643	0.000997461	0.0152	0.00133
FAM110B	family with sequence similarity 110 member B	NM_147189	0.255	0.336	0.33	0.147	0.199	0.071	0.105	0.119	0.001	0.001	2.51747	0.161	0.00826356	0.000579	2.54e-06
MAPT	microtubule associated protein tau	NM_001123066	0.055	0.127	0.062	0.01	0.058	0.045	0.034	0.022	0.593	0.39	2.63478	0.402	16.7475	0.0464	0.0138
SH3PXD2A	SH3 and PX domains 2A	NM_014631	19.352	5.602	6.025	2.871	5.22	3.363	2.129	3.459	0.069	0.165	2.65724	0.424	0.032678	0.0482	0.000543
KIRREL3	kin of IRRE like 3 (Drosophila)	NM_032531	3.821	4.055	3.618	0.905	5.055	0.366	1.313	2.548	0.001	0.001	2.71154	0.439	0.000708495	0.00409	9.56e-05
CCDC190	coiled-coil domain containing 190	NM_178550	3.353	0.278	0.218	0.784	0.153	0.099	0.79	0.048	0.001	0.001	2.74542	0.736	0.0046698	0.0233	0.0118
TENM4	teneurin transmembrane protein 4	NM_001098816	0.692	1.325	0.393	0.269	1.123	0.034	0.113	0.888	0.001	0.001	2.8159	0.649	0.00395712	0.0331	0.00623
chpf2	chondroitin polymerizing factor 2	NM_019015	27.992	17.832	16.605	8.037	9.722	5.558	6.002	6.443	1.451	1.094	2.89153	0.135	0.180016	0.0212	0.000113
SPOCD1	SPOC domain containing 1	NM_144569	23.373	17.941	22.207	7.802	6.009	8.453	14.444	3.462	0.001	0.001	2.90811	0.184	0.000138227	0.000137	3.28e-07
CSF3	colony stimulating factor 3	NM_000759	18.56	0.054	54.371	0.089	0.394	6.501	1.961	8.401	0.001	0.001	2.90968	0.993	0.000767476	0.0346	0.0789
TNFAIP3	TNF alpha induced protein 3	NM_006290	22.494	12.052	18.279	5.124	8.421	2.312	5.097	13.054	0.329	0.358	2.93284	0.291	0.0590386	0.0225	0.00154
LRP10	LDL receptor related protein 10	NM_014045	58.973	113.202	68.394	23.846	32.548	16.441	29.331	30.069	9.333	8.775	2.99396	0.164	0.351861	0.0361	0.00135
ADGRF1	adhesion G protein-coupled receptor F1	NM_153840	0.001	0.001	0.027	0.001	0.001	0.001	0.001	0.001	0.806	3.865	3	0.722	1764.99	0.0233	0.00172
MEG8	maternally expressed 8 (non-protein coding)	NR_024149	32.465	14.406	14.802	12.929	12.362	16.422	23.385	0.149	0.001	0.001	3.07505	0.722	0.000161346	0.0253	0.00368
CDH18	cadherin 18	NM_004934	0.03	0.001	0.001	0.001	0.001	0.001	0.001	0.001	1.081	1.743	3.10723	0.722	1372.66	0.000414	0.00168
TRIM29	tripartite motif containing 29	NM_012101	0.031	0.001	0.001	0.001	0.001	0.001	0.001	0.001	2.208	23.344	3.14138	0.722	7179.38	0.0468	0.00118
HOXA11	homeobox A11	NM_005523	2.241	1.271	0.224	0.539	0.446	1.105	0.202	0.028	0.001	0.001	3.15927	0.717	0.00366979	0.0286	0.0086
C1R	complement C1r	NM_001733	54.514	34.664	52.327	45.116	28.903	5.681	5.187	17.457	0.477	0.386	3.16024	0.387	0.0293249	0.0398	0.0044
ACTC1	actin, alpha, cardiac muscle 1	NM_005159	0.05	0.866	0.78	0.271	0.043	0.084	0.187	0.06	0.001	0.001	3.17238	0.722	0.00981427	0.00764	0.00829
ADAMTS2	ADAM metallopeptidase with thrombospondin type 1 motif 2	NM_014244	7.258	2.834	1.364	1.69	2.11	1.139	0.43	0.395	0.051	0.052	3.27284	0.488	0.055467	0.0345	0.00973
ACOXL	acyl-CoA oxidase-like	NM_001142807	0.001	0.001	0.036	0.001	0.001	0.001	0.001	0.001	0.181	0.075	3.30193	0.722	116.512	0.0156	0.0274
FOXF1	forkhead box F1	NM_001451	10.808	5.664	1.643	2.33	1.285	4.188	0.683	0.548	0.001	0.001	3.41357	0.521	0.000734018	0.00235	0.00015
CYTL1	cytokine like 1	NM_018659	4.559	12.3	7.816	5.967	3.176	0.076	2.632	14.157	0.001	0.001	3.42488	0.684	0.000450878	0.0316	0.00531
PDCL3P4	phosducin-like 3 pseudogene 4	NR_002941	6.333	11.519	8.62	3.057	2.409	1.805	2.416	3.026	12.858	9.376	3.43027	0.111	4.39623	0.0394	0.0012
SUCNR1	succinate receptor 1	NM_033050	3.379	0.105	1.078	1.387	0.622	0.187	0.046	0.045	0.001	0.001	3.59857	0.722	0.00495752	0.0433	0.0275
C1orf186	chromosome 1 open reading frame 186	NM_001007544	0.001	0.001	0.051	0.001	0.001	0.001	0.001	0.001	0.878	2.023	3.70843	0.722	1332.74	0.0033	0.00451
PRR15L	proline rich 15 like	NM_024320	0.001	0.001	0.055	0.001	0.001	0.001	0.001	0.001	1.686	4.344	3.80295	0.722	2706.29	0.00366	0.00292
CADM3	cell adhesion molecule 3	NM_021189	0.779	2.174	40.028	0.348	0.918	0.501	0.601	12.829	0.001	0.001	3.9095	0.722	0.000958815	0.0158	0.00898
PTGIR	prostaglandin I2 (prostacyclin) receptor (IP)	NM_000960	2.032	2.877	7.816	1.293	0.788	1.284	0.619	0.743	0.001	0.001	3.95739	0.283	0.00110695	6.31e-05	3.55e-06
FAXDC2	fatty acid hydroxylase domain containing 2	NM_032385	1.426	0.952	0.311	0.239	0.658	0.103	0.026	0.546	0.001	0.001	4.00725	0.517	0.00534164	0.0294	0.00494
CT47A12	cancer/testis antigen family 47, member A12	NM_001242922	0.001	0.001	0.065	0.001	0.001	0.001	0.001	0.001	0.199	0.068	4.02073	0.722	116.327	0.029	0.055
OR52B4	olfactory receptor family 52 subfamily B member 4 (gene/pseudogene)	NM_001005161	0.083	0.001	0.001	0.001	0.001	0.001	0.001	0.001	0.229	0.158	4.36207	0.722	190.216	0.000564	0.0421
ZAR1L	zygote arrest 1-like	NM_001136571	0.084	0.001	0.001	0.001	0.001	0.001	0.001	0.001	0.156	0.08	4.37952	0.722	111.714	0.00627	0.0678
OR10J1	olfactory receptor family 10 subfamily J member 1	NM_012351	0.085	0.001	0.001	0.001	0.001	0.001	0.001	0.001	0.237	0.081	4.39683	0.722	138.553	0.0258	0.0606
MEDAG	mesenteric estrogen dependent adipogenesis	NM_032849	11.683	12.601	10.441	25.311	7.319	0.129	1.632	3.075	0.001	0.001	4.43048	0.567	0.000383899	0.0285	0.00365
OR10C1	olfactory receptor family 10 subfamily C member 1 (gene/pseudogene)	NM_013941	0.089	0.001	0.001	0.001	0.001	0.001	0.001	0.001	0.166	0.085	4.46475	0.722	118.786	0.00605	0.0678
OR51F2	olfactory receptor family 51 subfamily F member 2	NM_001004753	0.09	0.001	0.001	0.001	0.001	0.001	0.001	0.001	0.084	0.172	4.4814	0.722	120.2	0.00764	0.0681
THBS2	thrombospondin 2	NM_003247	137.924	15.593	27.182	13.483	15.675	7.376	2.459	11.704	0.001	0.001	4.55584	0.48	0.000117387	0.000623	3.61e-05
ENG	endoglin	NM_001114753	40.56	10.805	22.672	5.659	7.477	35.863	4.04	0.363	0.001	0.001	4.60176	0.522	0.000214052	0.0127	0.00105
OR10J5	olfactory receptor family 10 subfamily J member 5	NM_001004469	0.1	0.001	0.001	0.001	0.001	0.001	0.001	0.001	0.277	0.095	4.64159	0.722	162.219	0.0235	0.0612
PDCD1LG2	programmed cell death 1 ligand 2	NM_025239	8.454	4.29	7.219	6.805	0.849	0.479	0.919	1.937	0.001	0.001	4.65046	0.299	0.000726937	0.0045	0.000106
LINC00575	long intergenic non-protein coding RNA 575	NR_024087	0.102	0.001	0.001	0.001	0.001	0.001	0.001	0.001	0.189	0.097	4.67233	0.722	135.399	0.00571	0.0683
ACP5	acid phosphatase 5, tartrate resistant	NM_001111036	0.117	1.74	50.678	0.405	0.993	0.049	1.108	0.935	0.001	0.001	4.7409	0.8	0.00217776	0.0171	0.0417
OLR1	oxidized low density lipoprotein receptor 1	NM_002543	9.354	46.921	10.537	27.17	15.861	0.396	0.635	4.873	0.001	0.001	4.75507	0.581	0.000285406	0.0225	0.0031
SBK2	SH3 domain binding kinase family member 2	NM_001101401	5.862	10.825	0.638	0.337	3.047	0.872	0.216	0.91	0.001	0.001	4.86029	0.57	0.00141546	0.00601	0.00155
CPSF4L	cleavage and polyadenylation specific factor 4 like	NM_001129885	0.001	0.134	0.001	0.001	0.001	0.001	0.001	0.001	0.399	0.137	5.11723	0.722	233.801	0.0185	0.0588
LAMA4	laminin subunit alpha 4	NM_001105206	16.376	10.371	15.06	18.622	8.09	2.385	0.592	0.635	0.001	0.001	5.12672	0.411	0.000374877	0.0125	0.000727
BCHE	butyrylcholinesterase	NM_000055	4.417	5.304	1.756	1.483	1.411	1.567	0.062	0.665	0.001	0.001	5.15104	0.415	0.00149214	0.0164	0.00138
PCP4	Purkinje cell protein 4	NM_006198	0.001	0.153	0.001	0.001	0.001	0.001	0.001	0.001	0.152	0.157	5.34848	0.722	154.48	9.88e-09	0.0823
CSPG5	chondroitin sulfate proteoglycan 5	NM_001206943	0.001	0.038	0.038	0.001	0.035	0.001	0.001	0.001	0.419	0.589	5.55105	0.72	243.978	0.047	0.0746
OR5K2	olfactory receptor family 5 subfamily K member 2	NM_001004737	0.001	0.001	0.178	0.001	0.001	0.001	0.001	0.001	0.181	0.093	5.62523	0.722	129.742	0.00574	0.106
NKX2-8	NK2 homeobox 8	NM_014360	0.001	0.186	0.001	0.001	0.001	0.001	0.001	0.001	0.37	0.143	5.70827	0.722	230.022	0.0127	0.0751
KRTAP19-6	keratin associated protein 19-6	NM_181612	0.001	0.262	0.001	0.001	0.001	0.001	0.001	0.001	0.261	0.269	6.39883	0.722	264.97	6.51e-09	0.0823
ALOX5AP	arachidonate 5-lipoxygenase activating protein	NM_001204406	2.17	0.487	27.971	0.23	0.254	1.429	0.062	5.089	0.001	0.001	6.39895	0.683	0.00206955	0.0394	0.0207
GDF5	growth differentiation factor 5	NM_000557	3.977	3.736	1.351	1.741	0.331	0.291	0.354	0.187	0.001	0.001	6.68549	0.227	0.00245995	0.0045	0.000126
RGS4	regulator of G-protein signaling 4	NM_001102445	6.728	1.416	1.583	2.282	0.839	0.022	0.484	0.214	0.001	0.001	7.32585	0.461	0.00296516	0.0482	0.00894
FAM65C	family with sequence similarity 65 member C	NM_080829	1.58	2.538	9.259	0.833	2.207	0.018	0.768	0.658	0.001	0.001	7.56095	0.481	0.00226641	0.0495	0.00972
FOLR2	folate receptor beta	NM_001113536	0.001	0.001	0.451	0.001	0.001	0.001	0.001	0.001	0.229	0.079	7.66877	0.722	134.503	0.0257	0.173
HSD11B1	hydroxysteroid 11-beta dehydrogenase 1	NM_005525	22.27	1.053	10.441	2.083	0.534	1.254	0.156	1.46	0.001	0.001	7.86857	0.487	0.00125776	0.00598	0.00141
HTRA4	HtrA serine peptidase 4	NM_153692	0.523	1.461	1.353	0.202	0.408	0.036	0.108	0.105	0.001	0.001	7.93288	0.205	0.00784539	0.0107	0.000422
SERPINB2	serpin family B member 2	NM_002575	44.766	176.786	78.867	64.616	42.504	4.135	2.79	2.786	0.001	0.001	8.76189	0.354	0.000102526	0.00789	0.000352
PHACTR1	phosphatase and actin regulator 1	NM_001242648	5.597	12.553	5.26	2.141	3.209	0.029	0.51	3.325	0.001	0.001	8.91553	0.416	0.00124237	0.0482	0.00725
MT3	metallothionein 3	NM_005954	0.155	2.742	20.086	0.239	0.264	0.129	0.256	0.248	2.01	1.627	9.28484	0.582	8.21552	0.0099	0.277
GDA	guanine deaminase	NM_001242505	0.001	0.041	0.243	0.001	0.001	0.001	0.001	0.035	16.819	8.118	10.5678	0.675	5738.67	0.0154	0.0201
MIR548I3	microRNA 548i-3	NR_031689	0.001	1.74	0.001	0.001	0.001	0.001	0.001	0.001	0.577	1.784	12.0277	0.722	1014.58	0.01	0.111
IVL	involucrin	NM_005547	0.215	6.308	4.931	0.297	0.109	0.036	0.283	0.24	0.001	0.001	12.4564	0.451	0.00661155	0.00947	0.00529
CBFA2T3	CBFA2/RUNX1 translocation partner 3	NM_005187	0.021	0.001	0.155	0.001	0.001	0.001	0.001	0.001	0.531	0.223	14.8201	0.519	344.112	0.00756	0.0237
FGF7	fibroblast growth factor 7	NM_002009	39.046	13.286	27.016	16.849	2.607	1.215	0.156	0.264	0.001	0.001	20.5965	0.26	0.000854272	0.0337	0.00255
FTMT	ferritin mitochondrial	NM_177478	0.104	0.001	0.095	0.001	0.001	0.001	0.001	0.001	0.192	0.198	21.4578	0.487	194.977	7.66e-09	0.0371
KCNF1	potassium voltage-gated channel modifier subfamily F member 1	NM_002236	0.081	0.001	0.184	0.001	0.001	0.001	0.001	0.001	0.075	0.154	24.6094	0.488	107.471	0.00837	0.0666
OR2AT4	olfactory receptor family 2 subfamily AT member 4	NM_001005285	0.193	0.001	0.088	0.001	0.001	0.001	0.001	0.001	0.179	0.092	25.7047	0.488	128.328	0.00574	0.0618
VN1R4	vomeronasal 1 receptor 4	NM_173857	0.41	0.095	0.001	0.001	0.001	0.001	0.001	0.001	0.664	0.391	33.8976	0.494	509.533	0.00112	0.0386
PRR9	proline rich 9	NM_001195571	2.861	89.309	42.434	2.841	1.151	0.125	0.062	1.205	0.001	0.001	44.4708	0.315	0.00200925	0.0333	0.00472
