# Supplementary material for: Establishment of five immortalized human ovarian surface epithelial cell lines via SV40 T antigen or HPV E6/E7 expression
Source: PLoS One. 2018 Oct 8;13(10):e0205297. doi: 10.1371/journal.pone.0205297 (PMC6175519; doi:10.1371/journal.pone.0205297)
Supplement: S3 Table — (XLSX) [file pone.0205297.s003.xlsx]

## Sheet: whole - 22878 gene list
Accession number	Gene name	160	1431	8695	0160MycSV40	1431E6E7	1431SV40	4138SV40	8695SV40	OVCAR-3	SK-OV-3
NM_000196	1,4-alpha-glucan branching enzyme 1(GBE1)	0.096	0.713	0.175	0.08	0.001	0.244	0.307	0.079	0.686	0.133
NM_006427	1-acylglycerol-3-phosphate O-acyltransferase 1(AGPAT1)	39.166	38.076	58.668	195.611	76.339	80.029	114.552	192.023	100.398	94.252
NM_006428	1-acylglycerol-3-phosphate O-acyltransferase 2(AGPAT2)	101.4	132.373	63.566	225.87	100.562	201.029	111.38	153.89	86.787	107.531
NM_020151	1-acylglycerol-3-phosphate O-acyltransferase 3(AGPAT3)	14.784	12.708	13.106	24.323	14.101	33.325	29.074	13.544	17.181	13.502
NM_020152	1-acylglycerol-3-phosphate O-acyltransferase 4(AGPAT4)	10.329	43.846	15.062	7.456	10.747	15.572	6.665	4.681	0.399	0.689
NM_018376	1-acylglycerol-3-phosphate O-acyltransferase 5(AGPAT5)	0.313	0.049	0.143	0.043	0.442	0.355	1.336	0.086	0.498	0.193
NM_001127389	1-aminocyclopropane-1-carboxylate synthase homolog (inactive)(ACCS)	0.519	0.268	0.21	0.048	0.133	0.147	0.277	0.001	0.385	0.694
NM_001033561	1-aminocyclopropane-1-carboxylate synthase homolog (inactive) like(ACCSL)	6.333	6.567	4.355	3.414	2.206	5.538	6.165	2.568	3.961	5.303
NM_033179	2',3'-cyclic nucleotide 3' phosphodiesterase(CNP)	0.001	0.741	0.001	0.001	0.001	0.254	0.08	0.657	0.001	0.001
NM_016941	2'-5'-oligoadenylate synthetase 1(OAS1)	1.517	2.352	1.809	5.748	3.833	2.048	3.144	6.927	35.017	3.599
NM_016943	2'-5'-oligoadenylate synthetase 2(OAS2)	0.422	0.628	0.308	0.001	1.235	1.075	1.081	0.07	0.644	0.547
NM_006207	2'-5'-oligoadenylate synthetase 3(OAS3)	23.338	2.382	3.481	9.589	7.626	7.101	16.744	3.785	17.973	3.8
NM_003754	2'-5'-oligoadenylate synthetase like(OASL)	367.001	352.532	288.908	295.401	126.963	195.527	160.102	238.866	249.997	179.586
NM_006465	2'-deoxynucleoside 5'-phosphate N-hydrolase 1(DNPH1)	0.59	0.976	0.618	3.229	0.437	2.041	2.151	3.279	2.709	1.476
NM_001384	2,4-dienoyl-CoA reductase 1, mitochondrial(DECR1)	3.069	6.501	3.844	8.105	3.701	6.847	7.102	12.043	5.678	5.132
NM_020689	2,4-dienoyl-CoA reductase 2, peroxisomal(DECR2)	3.26	0.376	1.823	0.001	2.034	0.182	0.001	0.353	0.386	0.001
NM_032818	2-aminoethanethiol dioxygenase(ADO)	2.716	1.103	1.576	1.599	2.776	4.174	4.505	2.911	5.016	3.907
NM_012283	2-hydroxyacyl-CoA lyase 1(HACL1)	0.133	0.123	0.001	0.11	0.001	0.001	0.001	0.383	0.001	0.001
NM_018249	2-oxoglutarate and iron dependent oxygenase domain containing 1(OGFOD1)	3.192	4.953	6.27	1.337	6.327	7.45	10.074	1.119	7.397	5.52
NM_024638	2-oxoglutarate and iron dependent oxygenase domain containing 2(OGFOD2)	4.525	6.915	5.642	2.894	5.048	7.569	11.694	2.075	14.003	6.643
NM_024663	2-oxoglutarate and iron dependent oxygenase domain containing 3(OGFOD3)	18.399	28.305	16.51	12.702	17.199	13.173	14.959	8.605	7.795	2.249
NM_001037729	2-phosphoxylose phosphatase 1(PXYLP1)	0.001	0.001	0.001	0.001	0.001	0.001	0.001	0.001	0.001	0.001
NM_006108	3'(2'), 5'-bisphosphate nucleotidase 1(BPNT1)	0.001	0.168	0.658	0.001	0.001	0.015	0.332	0.001	66.456	0.05
NM_005462	3'-phosphoadenosine 5'-phosphosulfate synthase 1(PAPSS1)	0.001	0.001	0.001	0.001	0.001	0.001	0.001	0.001	0.02	0.02
NM_001017921	3'-phosphoadenosine 5'-phosphosulfate synthase 2(PAPSS2)	1.414	2.328	0.893	0.271	0.377	0.416	0.435	0.449	0.311	0.554
NM_000901	3-hydroxy-3-methylglutaryl-CoA reductase(HMGCR)	1.068	2.323	1.089	0.039	1.294	1.094	10.849	0.013	0.195	3.023
NM_002155	3-hydroxy-3-methylglutaryl-CoA synthase 1(HMGCS1)	0.001	0.13	1.209	0.261	0.134	0.148	0.363	0.518	0.166	0.129
NM_005534	3-hydroxy-3-methylglutaryl-CoA synthase 2(HMGCS2)	22.834	10.795	12.592	21.964	19.31	24.59	24.731	20.646	19.318	12.47
NM_014264	3-hydroxyacyl-CoA dehydratase 1(HACD1)	0.312	0.737	0.876	0.419	1.867	2.672	3.478	0.634	0.733	0.444
NM_198450	3-hydroxyacyl-CoA dehydratase 2(HACD2)	1.836	2.495	1.347	0.381	1.148	0.621	1.825	0.118	1.491	0.823
NM_016427	3-hydroxyacyl-CoA dehydratase 3(HACD3)	0.001	0.001	0.001	0.025	0.001	0.001	0.024	0.001	0.029	0.001
NM_001011713	3-hydroxyacyl-CoA dehydratase 4(HACD4)	4.18	7.007	6.058	0.962	3.043	2.004	4.77	1.109	2.132	1.857
NM_012231	3-hydroxyanthranilate 3,4-dioxygenase(HAAO)	0.478	0.39	0.33	0.194	0.206	0.723	0.681	0.154	0.211	0.173
NM_004069	3-hydroxybutyrate dehydrogenase, type 1(BDH1)	140.942	257.465	315.597	594.666	407.211	344.629	275.299	671.889	202.031	170.511
NM_020157	3-hydroxybutyrate dehydrogenase, type 2(BDH2)	0.001	0.001	0.001	0.001	0.001	0.001	0.001	0.001	0.06	0.058
NM_152758	3-hydroxyisobutyrate dehydrogenase(HIBADH)	5.244	5.281	4.848	1.137	7.839	6.858	6.605	0.297	2.578	1.901
NM_014380	3-hydroxyisobutyryl-CoA hydrolase(HIBCH)	107.83	149.009	168.7	84.857	218.392	118.439	124.684	107.055	261.58	129.404
NM_000229	3-hydroxymethyl-3-methylglutaryl-CoA lyase(HMGCL)	0.892	0.638	0.876	0.684	0.37	1.282	0.439	0.736	0.196	0.953
NM_019054	3-hydroxymethyl-3-methylglutaryl-CoA lyase like 1(HMGCLL1)	2.039	3.693	3.67	1.129	6.072	4.62	4.875	0.695	1.375	0.503
NM_002066	3-ketodihydrosphingosine reductase(KDSR)	0.001	0.001	0.001	0.001	0.001	0.001	0.001	0.001	0.001	0.001
NM_000479	3-oxoacid CoA-transferase 1(OXCT1)	0.045	0.042	0.001	0.56	0.035	0.115	0.288	0.445	0.944	0.416
NM_022138	3-oxoacid CoA-transferase 2(OXCT2)	0.001	2.058	0.834	0.001	1.999	0.075	0.001	0.001	0.591	1.092
NM_017915	3-oxoacyl-ACP synthase, mitochondrial(OXSM)	0.332	1.206	1.32	1.202	3.971	2.997	4.441	1.567	2.502	0.865
NM_002632	3-phosphoinositide dependent protein kinase 1(PDPK1)	6.807	0.452	5.055	3.27	0.824	5.617	2.607	6.575	0.556	0.27
NM_020707	4-aminobutyrate aminotransferase(ABAT)	0.001	0.001	0.001	0.001	0.001	0.001	0.001	0.041	0.001	0.001
NM_138428	4-hydroxy-2-oxoglutarate aldolase 1(HOGA1)	0.515	0.21	0.25	0.201	0.26	0.438	0.941	0.266	0.307	0.343
NM_002167	4-hydroxyphenylpyruvate dioxygenase(HPD)	2.969	15.81	19.558	3.081	10.799	9.204	4.633	43.264	8.069	14.422
NM_032783	4-hydroxyphenylpyruvate dioxygenase like(HPDL)	4.642	8.465	6.301	2.891	17.22	7.528	7.725	3.327	6.263	5.198
NM_014615	5', 3'-nucleotidase, cytosolic(NT5C)	2.01	2.969	1.73	0.365	0.871	1.484	0.995	0.383	2.612	0.907
NM_020227	5',3'-nucleotidase, mitochondrial(NT5M)	0.001	0.001	0.023	0.042	0.001	0.001	0.001	0.021	0.001	0.001
NM_001044387	5'-3' exoribonuclease 1(XRN1)	1.179	1.198	1.216	0.58	1.72	2.411	2.992	1.036	1.228	1.191
NM_012278	5'-3' exoribonuclease 2(XRN2)	0.376	0.21	0.343	0.312	0.463	1.662	0.482	0.558	0.718	0.487
NM_199246	5'-aminolevulinate synthase 1(ALAS1)	79.081	51.195	39.486	13.107	57.526	55.092	27.23	7.424	18.326	10.856
NM_000067	5'-aminolevulinate synthase 2(ALAS2)	0.001	3.528	12.664	0.139	0.601	5.827	11.783	1.38	739.112	12.128
NM_032551	5'-nucleotidase, cytosolic IA(NT5C1A)	0.001	0.001	0.001	0.047	0.001	0.001	0.001	0.093	0.645	0.104
NM_001002879	5'-nucleotidase, cytosolic IB(NT5C1B)	30.059	26.387	22.021	22.984	17.593	28.045	17.768	26.301	55.31	12.407
NM_012247	5'-nucleotidase, cytosolic II(NT5C2)	20.002	29.824	32.262	34.724	25.077	29.837	39.825	29.687	36.963	53.61
NM_001002880	5'-nucleotidase, cytosolic IIIA(NT5C3A)	24.908	26.73	16.261	13.368	21.345	21.097	23.053	19.407	11.981	23.516
NM_052950	5'-nucleotidase, cytosolic IIIB(NT5C3B)	4.83	2.655	2.336	4.355	2.968	4.953	5.095	1.69	3.536	4.831
NM_152744	5'-nucleotidase domain containing 1(NT5DC1)	0.152	0.54	0.823	0.445	0.138	0.623	1.473	0.28	0.349	0.38
NM_001134462	5'-nucleotidase domain containing 2(NT5DC2)	0.001	0.001	0.001	0.107	0.001	0.001	0.001	0.001	0.001	0.001
NM_001031749	5'-nucleotidase domain containing 3(NT5DC3)	0.037	0.001	0.001	0.001	0.001	0.001	0.001	0.001	0.001	0.001
NM_002550	5'-nucleotidase ecto(NT5E)	0.001	0.001	0.001	0.001	0.679	0.167	0.001	0.001	0.093	1.179
NM_006460	5,10-methenyltetrahydrofolate synthetase (5-formyltetrahydrofolate cyclo-ligase)(MTHFS)	10.661	17.053	9.881	5.982	4.889	8.083	11.702	8.038	14.631	34.033
NM_004062	5-aminoimidazole-4-carboxamide ribonucleotide formyltransferase/IMP cyclohydrolase(ATIC)	0.001	0.001	0.001	0.001	0.001	0.053	0.001	0.001	0.059	49.613
NM_022480	5-azacytidine induced 2(AZI2)	1.438	0.774	0.805	1.152	0.563	1.607	0.949	1.872	0.818	0.467
NM_020200	5-hydroxymethylcytosine (hmC) binding, ES cell-specific(HMCES)	1.785	1.391	1.364	1.162	4.569	3.36	5.367	0.438	10.675	0.001
NM_000557	5-hydroxytryptamine receptor 1A(HTR1A)	3.977	3.736	1.351	0.291	1.741	0.331	0.187	0.354	0.001	0.001
NM_000905	5-hydroxytryptamine receptor 1B(HTR1B)	7.743	140.91	140.776	0.001	294.603	207.464	21.301	27.8	0.154	0.001
NM_000906	5-hydroxytryptamine receptor 1D(HTR1D)	0.243	1.358	0.081	0.055	1.056	0.921	0.266	0.091	4.873	0.246
NM_000909	5-hydroxytryptamine receptor 1E(HTR1E)	0.031	1.134	1.026	0.026	0.698	1.194	5.276	0.001	0.03	0.087
NM_000910	5-hydroxytryptamine receptor 1F(HTR1F)	0.001	0.001	0.001	0.001	0.001	0.001	0.001	0.001	0.001	0.001
NM_000682	5-hydroxytryptamine receptor 2A(HTR2A)	0.057	0.001	0.026	0.001	0.001	0.001	0.181	0.001	0.001	0.001
NM_000911	5-hydroxytryptamine receptor 2B(HTR2B)	0.001	0.001	0.001	0.001	0.001	0.001	0.001	0.001	0.05	0.001
NM_000912	5-hydroxytryptamine receptor 2C(HTR2C)	0.15	0.07	0.068	0.156	0.058	0.064	0.18	0.139	0.375	0.329
NM_000915	5-hydroxytryptamine receptor 3A(HTR3A)	0.001	0.001	0.001	0.001	0.001	0.001	0.001	0.001	0.001	0.001
NM_006045	5-hydroxytryptamine receptor 3B(HTR3B)	1.446	1.939	0.738	0.56	0.472	1.093	1.089	0.202	2.397	0.783
NM_130807	5-hydroxytryptamine receptor 3C(HTR3C)	6.246	7.438	4.962	2.005	1.582	3.75	4.31	3.342	3.151	3.134
NM_001164315	5-hydroxytryptamine receptor 3D(HTR3D)	1.838	2.123	1.987	0.566	2.305	2.455	3.084	0.684	0.749	0.37
NM_182614	5-hydroxytryptamine receptor 3E(HTR3E)	4.615	5.614	7.526	0.663	3.553	4.372	4.687	6.147	1.439	0.328
NM_001040456	5-hydroxytryptamine receptor 4(HTR4)	38.257	70.981	52.884	23.769	16.622	26.789	31.633	29.931	22.861	12.339
NM_024029	5-hydroxytryptamine receptor 5A(HTR5A)	23.08	36.266	24.1	13.851	13.396	12.088	13.685	18.833	5.874	6.75
NM_000916	5-hydroxytryptamine receptor 6(HTR6)	10.206	19.087	3.575	0.265	5.577	1.321	1.125	0.334	1.057	0.355
NM_020041	5-hydroxytryptamine receptor 7(HTR7)	0.744	1.522	1.176	0.041	0.305	0.463	0.833	0.204	4.303	0.001
NR_002788	5-hydroxytryptamine receptor 7 pseudogene 1(HTR7P1)	0.001	0.001	0.001	0.001	0.001	0.001	0.001	0.001	0.001	0.001
NM_000293	5-methyltetrahydrofolate-homocysteine methyltransferase(MTR)	3.283	4.408	3.318	0.506	5.824	3.22	4.293	0.279	1.808	2.959
NM_024027	5-methyltetrahydrofolate-homocysteine methyltransferase reductase(MTRR)	0.001	0.101	0.05	0.001	0.001	0.001	0.001	0.001	0.001	0.001
NM_017590	5-oxoprolinase (ATP-hydrolysing)(OPLAH)	25.209	18.295	11.783	11.964	7.486	21.427	14.978	11.111	5.15	15.136
NM_153447	5-phosphohydroxy-L-lysine phospho-lyase(PHYKPL)	0.024	0.001	0.001	0.001	0.001	0.001	0.001	0.001	0.001	0.001
NM_002647	6-phosphofructo-2-kinase/fructose-2,6-biphosphatase 1(PFKFB1)	4.852	6.785	5.139	0.626	6.381	2.535	4.414	0.422	1.667	1.171
NM_006230	6-phosphofructo-2-kinase/fructose-2,6-biphosphatase 2(PFKFB2)	54.69	80.825	84.679	253.033	96.76	164.037	174.845	218.781	146.695	146.813
NM_004587	6-phosphofructo-2-kinase/fructose-2,6-biphosphatase 3(PFKFB3)	116.403	100.188	101.608	32.999	33.353	66.416	38.351	41.061	30.629	112.364
NM_004588	6-phosphofructo-2-kinase/fructose-2,6-biphosphatase 4(PFKFB4)	0.113	0.544	0.103	0.047	0.102	0.273	0.408	0.047	0.342	0.052
NM_012106	6-phosphogluconolactonase(PGLS)	23.274	35.274	21.344	22.851	34.1	45.14	33.816	20.759	19.327	47.494
NM_000362	6-pyruvoyltetrahydropterin synthase(PTS)	30.55	49.383	85.455	31.556	26.215	31.107	11.189	15.027	5.579	1.564
NM_001385	7-dehydrocholesterol reductase(DHCR7)	0.001	0.001	0.039	0.001	0.001	0.036	0.001	0.07	0.001	0.001
NM_016944	8-oxoguanine DNA glycosylase(OGG1)	0.103	1.152	0.188	0.086	0.238	0.614	0.909	0.001	0.394	0.001
NM_014790	24-dehydrocholesterol reductase(DHCR24)	0.656	0.122	0.239	0.386	0.583	0.369	1.261	0.183	1.011	0.234
NM_003510	A-kinase anchoring protein 1(AKAP1)	9.494	27.058	31.498	184.658	83.048	70.179	84.706	269.319	129.076	151.773
NM_001198862	A-kinase anchoring protein 2(AKAP2)	10.261	10.921	15.067	10.289	5.189	12.447	12.04	9.035	4.727	5.552
NM_006439	A-kinase anchoring protein 3(AKAP3)	0.234	0.621	0.274	0.001	0.36	0.538	0.294	0.11	0.001	0.062
NM_003908	A-kinase anchoring protein 4(AKAP4)	11.686	11.238	16.018	7.888	18.685	24.178	31.414	3.724	8.342	5.307
NM_004881	A-kinase anchoring protein 5(AKAP5)	23.434	8.847	13.485	10.126	10.125	4.522	11.07	13.62	12.455	0.716
NM_004292	A-kinase anchoring protein 6(AKAP6)	6.922	7.689	4.836	8.607	3.367	4.417	5.126	4.061	1.708	2.964
NM_016406	A-kinase anchoring protein 7(AKAP7)	40.837	40.911	28.118	13.041	34.751	22.12	23.949	27.061	40.21	33.122
NM_005876	A-kinase anchoring protein 8(AKAP8)	2.844	5.251	2.705	0.558	1.746	2.52	1.264	0.518	0.133	0.105
NM_014394	A-kinase anchoring protein 8 like(AKAP8L)	53.003	75.284	54.803	38.749	44.694	51.631	59.391	51.431	29.745	14.886
NM_005776	A-kinase anchoring protein 9(AKAP9)	102.646	115.472	117.539	71.837	136.292	89.025	126.825	50.556	111.661	69.847
NM_007225	A-kinase anchoring protein 10(AKAP10)	0.033	0.062	0.168	0.097	0.039	0.114	0.121	0.262	0.096	0.495
NM_016275	A-kinase anchoring protein 11(AKAP11)	18.01	17.915	23.35	4.632	27.241	29.875	18.239	11.389	11.172	5.973
NM_005122	A-kinase anchoring protein 12(AKAP12)	0.001	0.001	0.061	0.001	0.001	0.001	0.001	0.001	0.001	0.062
NM_006757	A-kinase anchoring protein 13(AKAP13)	0.001	0.001	0.001	0.001	0.001	0.001	0.061	0.001	0.001	0.001
NM_178827	A-kinase anchoring protein 14(AKAP14)	0.298	0.416	0.462	0.025	0.207	0.152	0.31	0.025	0.057	0.001
NM_005110	A-kinase anchoring protein 17A(AKAP17A)	22.867	6.402	18.713	12.76	22.049	28.521	10.298	28.626	0.059	1.599
NM_001145308	A-kinase anchor inhibitor 1(AKAIN1)	0.077	0.024	0.023	0.064	0.001	0.022	0.02	0.021	0.024	0.118
NM_020657	A-kinase interacting protein 1(AKIP1)	1.073	1.233	1.132	0.681	1.749	2.287	2.441	0.416	1.023	1.304
NM_001672	A-Raf proto-oncogene, serine/threonine kinase(ARAF)	0.001	0.001	0.001	0.001	0.001	0.001	0.001	0.001	0.607	0.001
NR_026971	A2M antisense RNA 1 (head to head)(A2M-AS1)	0.001	0.079	0.001	0.001	0.033	0.001	0.102	0.001	0.041	0.001
NR_027761	A20-binding inhibitor of NF-kappaB activation 2 pseudogene(LOC100132831)	0.001	0.001	0.001	0.001	0.001	0.04	0.075	0.001	0.045	0.001
NM_015541	AAR2 splicing factor homolog(AAR2)	8.458	1.257	3.328	4.457	2.185	3.789	7.727	2.961	2.781	1.501
NM_020440	aarF domain containing kinase 1(ADCK1)	10.544	8.195	5.763	2.668	3.786	6.855	2.704	2.177	1.367	1.633
NM_052875	aarF domain containing kinase 2(ADCK2)	12.986	20.266	12.807	8.249	8.6	9.446	10.271	12.08	6.349	7.653
NM_174941	aarF domain containing kinase 5(ADCK5)	0.001	0.075	0.737	0.252	0.576	0.017	0.097	0.033	0.001	0.001
NM_001135153	Abelson helper integration site 1(AHI1)	25.19	10.613	22.023	11.605	7.32	13.904	16.049	5.366	6.861	2.032
NM_032636	abhydrolase domain containing 1(ABHD1)	0.795	0.739	2.222	8.577	4.731	7.785	8.521	10.614	11.014	30.98
NM_153000	abhydrolase domain containing 2(ABHD2)	0.001	0.001	0.099	0.001	0.001	0.001	0.173	0.001	0.653	0.001
NM_138358	abhydrolase domain containing 3(ABHD3)	0.001	0.001	0.001	0.001	0.001	0.001	0.001	0.001	0.001	0.061
NM_022078	abhydrolase domain containing 4(ABHD4)	3.509	3.868	1.975	9.1	5.103	3.9	8.147	7.894	6.156	10.061
NM_016030	abhydrolase domain containing 5(ABHD5)	27.298	29.537	24.927	14.242	24.586	34.505	21.408	18.898	25.374	16.852
NM_020699	abhydrolase domain containing 6(ABHD6)	6.335	6.298	4.123	3.022	1.788	6.891	5.587	2.387	4.147	2.632
NM_024551	abhydrolase domain containing 8(ABHD8)	10.034	18.972	14.256	14.996	8.965	16.432	12.773	10.717	6.921	3.865
NM_018410	abhydrolase domain containing 10(ABHD10)	6.851	16.667	17.969	31.842	36.388	61.186	67.688	29.771	71.618	74.03
NM_148977	abhydrolase domain containing 11(ABHD11)	0.466	0.149	0.206	0.188	0.236	0.283	0.533	0.198	0.356	0.16
NM_015635	abhydrolase domain containing 12(ABHD12)	6.916	6.133	8.331	4.692	7.386	11.303	11.672	1.132	9.714	3.897
NM_001206998	abhydrolase domain containing 12B(ABHD12B)	1.166	2.478	0.785	1.878	1.079	1.497	2.843	1.133	4.103	4.032
NM_032876	abhydrolase domain containing 13(ABHD13)	20.882	23.813	9.601	8.943	7.853	22.099	24.436	10.798	5.983	8.261
NM_015434	abhydrolase domain containing 14A(ABHD14A)	5.304	4.44	6.976	3.523	11.795	8.196	17.876	3.566	14.844	11.854
NM_001151	abhydrolase domain containing 14B(ABHD14B)	35.737	70.284	51.816	9.356	67.153	49.661	20.171	22.343	14.957	19.725
NM_198179	abhydrolase domain containing 15(ABHD15)	2.653	2.504	1.877	0.855	6.34	2.59	5.766	1.175	6.91	3.041
NM_021183	abhydrolase domain containing 16A(ABHD16A)	4.44	5.119	4.954	0.569	3.437	4.855	5.349	0.545	2.636	0.874
NM_080656	abhydrolase domain containing 16B(ABHD16B)	12.291	15.994	14.945	90.819	34.136	54.194	45.787	71.729	61.336	44.75
NM_001130520	abhydrolase domain containing 17A(ABHD17A)	1.019	0.843	1.239	0.964	1.373	1.756	2.628	0.233	1.215	0.524
NM_016035	abhydrolase domain containing 17B(ABHD17B)	19.433	25.817	35.176	38.841	27.146	57.134	34.735	36.94	22.252	34.026
NM_021227	abhydrolase domain containing 17C(ABHD17C)	148.65	193.929	182.03	36.95	160.505	72.93	76.062	80.544	66.708	20.156
NM_001039933	abhydrolase domain containing 18(ABHD18)	0.071	0.133	0.065	0.001	0.001	0.001	0.114	0.294	0.001	0.001
NM_016454	ABI family member 3(ABI3)	136.761	123.725	106.477	123.913	86.582	117.888	115.761	167.071	108.915	81.482
NM_015453	ABI family member 3 binding protein(ABI3BP)	5.3	3.627	4.705	1.473	4.673	5.89	4.465	1.405	3.251	1.923
NM_001013355	abl interactor 1(ABI1)	0.001	0.001	0.001	0.081	0.001	0.001	0.078	0.001	0.28	0.452
NM_005779	abl interactor 2(ABI2)	5.783	14.807	7.165	1.616	3.053	3.837	5.348	1.665	0.63	0.917
NM_005181	ABL proto-oncogene 1, non-receptor tyrosine kinase(ABL1)	0.159	0.197	23.684	0.176	2.653	5.583	3.393	2.535	0.253	0.001
NM_005182	ABL proto-oncogene 2, non-receptor tyrosine kinase(ABL2)	0.001	0.001	0.001	0.001	0.001	0.101	0.001	0.001	0.17	0.001
NM_018151	abnormal spindle microtubule assembly(ASPM)	0.896	1.982	2.631	0.376	2.751	2.291	3.463	0.474	1.124	0.55
NM_020535	ABO blood group (transferase A, alpha 1-3-N-acetylgalactosaminyltransferase; transferase B, alpha 1-3-galactosyltransferase)(ABO)	0.001	0.001	0.001	0.001	0.001	0.001	0.001	0.001	0.001	0.001
NM_021259	ABRA C-terminal like(ABRACL)	20.764	25.156	14.299	11.501	10.567	18.372	8.42	13.915	5.163	8.607
NM_001643	absent in melanoma 1(AIM1)	0.001	0.001	0.001	0.163	0.001	0.001	0.001	0.001	0.001	0.001
NM_001040025	absent in melanoma 1-like(AIM1L)	33.025	43.183	41.628	38.032	42.556	38.582	52.674	75.219	40.822	63.684
NM_004857	absent in melanoma 2(AIM2)	3.266	1.492	1.985	1.641	2.823	2.154	5.846	1.642	3.456	3.168
NM_023945	acetoacetyl-CoA synthetase(AACS)	0.001	0.001	0.001	0.001	0.001	0.001	0.001	0.001	0.001	0.001
NR_024044	acetoacetyl-CoA synthetase pseudogene 1(AACSP1)	0.001	0.001	0.001	0.001	0.001	0.001	0.001	0.001	0.001	0.001
NM_000053	acetyl-CoA acetyltransferase 1(ACAT1)	1.229	6.351	1.642	0.058	0.473	0.949	0.067	0.115	0.36	0.672
NM_005911	acetyl-CoA acetyltransferase 2(ACAT2)	81.08	33.808	39.225	98.902	72.841	197.063	118.405	40.843	43.312	25.151
NM_001626	acetyl-CoA acyltransferase 1(ACAA1)	26.58	21.849	17.29	22.592	11.652	23.989	11.902	16.297	41.001	10.786
NM_006141	acetyl-CoA acyltransferase 2(ACAA2)	14.732	12.91	6.873	0.94	5.622	5.894	7.142	2.007	7.066	6.441
NM_198892	acetyl-CoA carboxylase alpha(ACACA)	6.14	17.605	10.495	1.639	12.272	8.304	9.577	1.41	2.067	2.763
NM_001097641	acetyl-CoA carboxylase beta(ACACB)	0.001	0.001	0.001	0.001	0.001	0.001	0.072	0.001	0.001	0.001
NM_015884	acetylcholinesterase (Cartwright blood group)(ACHE)	2.967	3.407	2.967	0.697	1.733	1.964	2.587	0.439	0.742	0.682
NM_001171906	acetylserotonin O-methyltransferase(ASMT)	4.896	6.599	4.738	2.821	3	2.292	2.878	4.119	2.001	1.387
NM_004217	acetylserotonin O-methyltransferase-like(ASMTL)	0.495	1.184	3.16	21.196	6.805	18.081	18.166	30.203	13.151	9.226
NM_004339	achaete-scute family bHLH transcription factor 1(ASCL1)	70.268	110.972	87.115	25.4	45.395	34.315	45.249	37.324	52.055	157.232
NM_005192	achaete-scute family bHLH transcription factor 2(ASCL2)	14.358	27.381	47.509	41.896	148.922	114.648	225.214	84.733	113.072	116.823
NM_020663	achaete-scute family bHLH transcription factor 3(ASCL3)	8.293	3.583	3.114	0.831	2.57	4.689	2.609	2.138	0.049	0.024
NM_203464	achaete-scute family bHLH transcription factor 4(ASCL4)	3.602	8.76	13.705	4.369	6.783	3.828	4.772	0.612	3.989	7.653
NM_006322	acidic nuclear phosphoprotein 32 family member A(ANP32A)	4.422	3.849	5.269	5.883	6.059	20.964	11.93	8.704	5.148	3.102
NR_003195	acidic nuclear phosphoprotein 32 family member A pseudogene 1(ANP32AP1)	0.001	0.001	0.001	0.001	0.001	0.001	0.001	0.001	0.001	0.001
NM_006418	acidic nuclear phosphoprotein 32 family member B(ANP32B)	0.001	0.001	0.001	0.001	0.001	0.001	0.001	0.001	0.001	0.001
NM_012421	acidic nuclear phosphoprotein 32 family member C(ANP32C)	1.083	1.628	1.758	0.554	1.884	2.116	2.29	0.11	1.117	0.425
NM_012423	acidic nuclear phosphoprotein 32 family member D(ANP32D)	1183.68	771.86	805.221	1610.49	832.332	461.5	885.108	1387.02	1124.41	1157.28
NM_030935	acidic nuclear phosphoprotein 32 family member E(ANP32E)	21.07	38.625	30.975	9.23	11.839	20.761	14.847	18.14	7.647	4.48
NM_052971	acidic repeat containing(ACRC)	0.526	0.122	0.001	0.001	0.202	0.001	0.105	0.001	0.125	0.001
NM_024587	acidic residue methyltransferase 1(ARMT1)	4.375	3.588	3.675	2.725	2.659	3.717	3.225	3.038	3.404	4.794
NM_001134442	acid phosphatase, prostate(ACPP)	0.379	0.298	0.399	0.001	0.292	0.545	0.724	0.096	0.306	0.001
NM_033101	acid phosphatase, testicular(ACPT)	0.001	0.001	0.244	0.001	0.083	0.091	0.257	0.133	0.001	0.001
NM_004321	acid phosphatase 1, soluble(ACP1)	0.032	0.198	0.223	0.009	0.001	0.009	0.017	0.001	4.095	0.049
NM_001630	acid phosphatase 2, lysosomal(ACP2)	145.916	305.665	225.466	0.038	172.733	161.127	29.556	62.77	0.001	1.801
NM_001113378	acid phosphatase 5, tartrate resistant(ACP5)	0.254	1.001	1.178	0.406	1.506	3.058	6.905	0.516	1.157	0.851
NM_016391	acid phosphatase 6, lysophosphatidic(ACP6)	11.386	26.926	28.455	94.183	36.606	44.079	30.189	85.359	77.511	21.797
NM_001004456	acid phosphatase 7, tartrate resistant (putative)(ACP7)	0.099	0.001	0.001	0.001	0.001	0.084	0.001	0.001	0.001	0.001
NM_020121	acid sensing ion channel subunit 1(ASIC1)	1.559	0.786	1.13	0.218	2.155	0.511	1.593	0.17	0.537	0.4
NM_001098199	acid sensing ion channel subunit 2(ASIC2)	1.079	1.152	0.765	0.431	2.03	0.373	0.863	0.165	0.457	0.333
NM_020350	acid sensing ion channel subunit 3(ASIC3)	109.255	142.333	137.192	79.272	100.095	96.426	83.407	89.576	168.819	141.652
NM_182909	acid sensing ion channel subunit family member 4(ASIC4)	0.001	0.001	0.001	0.001	0.001	0.001	0.038	0.001	0.022	0.022
NM_017437	acid sensing ion channel subunit family member 5(ASIC5)	3.939	3.851	3.358	1.11	5.176	3.937	6.905	0.483	3.757	2.831
NM_018288	acireductone dioxygenase 1(ADI1)	48.161	53.384	68.255	54.261	55.219	116.715	239.604	35.093	46.876	186.9
NM_002218	aconitase 1(ACO1)	0.057	0.053	0.001	0.071	0.001	0.072	0.068	0.047	0.001	0.001
NM_001098426	aconitase 2(ACO2)	30.257	27.242	28.784	43.979	19.886	45.42	40.509	45.499	89.067	93.399
NM_001098201	acrosin(ACR)	1.435	5.309	5.459	0.494	4.906	1.219	0.392	0.26	1.77	0.162
NM_032510	acrosin binding protein(ACRBP)	2.295	3.033	1.872	2.126	2.157	3.344	3.286	1.912	2.119	4.246
NM_001631	acrosomal vesicle protein 1(ACRV1)	0.001	0.001	0.001	0.001	0.001	0.001	0.001	0.001	0.035	0.001
NM_005183	actin, alpha, cardiac muscle 1(ACTC1)	0.015	0.001	0.001	0.001	0.001	0.001	0.001	0.001	0.001	0.001
NM_001100600	actin, alpha 1, skeletal muscle(ACTA1)	0.038	0.001	0.035	0.032	0.029	0.001	0.001	0.001	0.001	0.035
NM_001632	actin, alpha 2, smooth muscle, aorta(ACTA2)	0.193	0.06	0.059	0.027	0.025	0.027	0.206	0.053	0.092	1.73
NM_001023570	actin, beta like 2(ACTBL2)	3.869	4.099	4.932	4.134	8.77	8.337	28.723	1.447	9.771	8.552
NR_015340	actin, beta pseudogene(LOC644936)	0.001	0.001	0.001	0.001	0.001	0.001	0.001	0.001	0.001	0.001
NM_001634	actin, gamma 2, smooth muscle, enteric(ACTG2)	17.6	14.781	17.882	6.675	19.26	16.75	13.259	3.113	9.326	6.258
NM_182641	actin-related protein 2/3 complex inhibitor(ARPIN)	3.746	5.56	5.318	0.283	1.973	1.714	4.401	0.14	2.883	1.796
NM_018509	actin-related protein 10 homolog(ACTR10)	190.713	173.728	229.607	256.283	205.91	234.636	217.933	258.501	319.609	386.339
NM_001101663	actin beta(ACTB)	3.719	2.827	2.261	0.465	1.555	3.89	4.352	0.577	0.992	2.22
NM_002345	actin binding LIM protein 1(ABLIM1)	102.49	58.904	59.784	3.719	203.63	15.816	3.409	0.29	3.979	3.047
NM_001130445	actin binding LIM protein family member 2(ABLIM2)	11.116	15.503	10.535	2.965	9.111	6.037	6.122	0.938	1.953	3.369
NM_014971	actin binding LIM protein family member 3(ABLIM3)	0.198	0.98	0.52	0.216	0.353	1.063	0.169	0.633	0.744	0.378
NM_139209	actin binding Rho activating protein(ABRA)	0.001	0.001	0.001	0.001	0.041	0.001	0.001	0.001	0.001	0.001
NM_001134999	actin filament associated protein 1(AFAP1)	46.927	36.092	46.109	5.606	47.29	36.071	26.286	4.953	7.148	11.372
NM_152419	actin filament associated protein 1 like 1(AFAP1L1)	4.692	6.465	5.462	1.269	5.569	7.519	7.681	2.257	1.729	4.704
NM_001002034	actin filament associated protein 1 like 2(AFAP1L2)	15.375	10.691	8.62	1.205	15.794	6.464	8.255	6.436	0.001	0.001
NM_001633	actin gamma 1(ACTG1)	0.001	0.06	0.001	0.001	0.001	0.001	0.001	0.001	0.001	1.364
NR_024440	actin gamma 1 pseudogene 4(ACTG1P4)	0.296	0.138	0.405	0.491	0.114	0.126	0.71	0.001	0.282	0.137
NR_036446	actin gamma 1 pseudogene 17(ACTG1P17)	1.335	0.828	0.507	0.878	0.728	0.945	2.716	0.459	1.327	0.772
NR_033926	actin gamma 1 pseudogene 20(ACTG1P20)	2.908	1.532	2.3	2.036	1.349	4.494	4.542	0.636	2.072	0.973
NM_001130106	actinin alpha 1(ACTN1)	20.773	33.509	41.152	76.173	26.591	66.325	42.094	61.216	36.843	54.542
NM_001105203	actinin alpha 2(ACTN2)	6.393	9.87	6.676	5.616	3.329	7.345	8.003	9.361	8.323	2.7
NM_001105519	actinin alpha 3 (gene/pseudogene)(ACTN3)	0.001	0.001	0.001	0.001	0.103	0.001	0.214	0.331	0.638	0.001
NM_004944	actinin alpha 4(ACTN4)	0.001	0.001	0.001	0.001	0.001	0.001	0.001	0.001	0.001	0.001
NM_004324	actin like 6A(ACTL6A)	164.352	279.392	253.906	143.737	126.94	148.912	165.662	196.224	35.806	50.565
NM_016212	actin like 6B(ACTL6B)	0.001	0.001	0.059	0.001	0.001	0.001	0.001	0.001	0.001	0.001
NM_006711	actin like 7A(ACTL7A)	49.275	52.151	65.843	107.569	39.065	75.765	89.871	78.59	98.729	97.389
NM_006710	actin like 7B(ACTL7B)	54.549	68.914	99.97	62.019	141.285	164.905	153.331	57.916	81.448	64.995
NM_030891	actin like 8(ACTL8)	2.102	1.406	0.437	1.01	1.277	0.877	2.833	0.578	1.055	1.365
NM_178547	actin like 9(ACTL9)	29.676	56.178	60.268	49.712	63.857	44.143	44.906	42.849	34.731	34.176
NM_001025200	actin like 10(ACTL10)	0.001	0.554	0.001	0.001	0.001	0.169	0.001	0.082	0.095	0.092
NR_002937	actin pseudogene(LOC148709)	0.485	1.052	0.147	0.001	0.249	1.235	0.388	0.4	0.462	0.15
NM_006426	actin related protein 2/3 complex subunit 1A(ARPC1A)	0.714	2.784	1.985	0.452	0.576	0.664	0.054	0.337	0.389	5.633
NM_005740	actin related protein 2/3 complex subunit 1B(ARPC1B)	21.252	16.264	13.521	7.9	16.077	19.05	25.116	8.303	21.507	36.359
NM_152901	actin related protein 2/3 complex subunit 2(ARPC2)	0.001	0.001	0.001	0.001	0.001	0.001	0.001	0.001	0.001	0.001
NM_001025598	actin related protein 2/3 complex subunit 4(ARPC4)	0.021	0.001	1.762	0.105	0.001	0.001	0.017	0.001	0.04	0.001
NM_005739	actin related protein 2/3 complex subunit 5(ARPC5)	0.276	6.986	2.535	0.031	0.935	1.814	4.729	0.212	0.281	0.204
NM_031218	actin related protein 2/3 complex subunit 5 like(ARPC5L)	2.062	0.99	4.003	3.645	4.66	6.328	9.049	6.773	5.868	13.356
NM_138331	actin related protein T1(ACTRT1)	0.4	0.001	0.001	0.001	0.001	0.001	1.759	0.001	0.001	0.001
NM_080597	actin related protein T2(ACTRT2)	4.949	10.846	16.569	2.849	13.363	8.203	5.369	0.834	6.881	8.468
NM_032508	actin related protein T3(ACTRT3)	7.55	9.08	5.769	5.902	3.326	5.258	5.416	3.73	5.287	6.987
NM_001646	activated leukocyte cell adhesion molecule(ALCAM)	0.001	0.001	0.001	0.001	0.001	0.127	0.001	0.123	0.001	0.138
NM_001199013	activating signal cointegrator 1 complex subunit 1(ASCC1)	7.56	14.223	8.833	6.894	12.343	23.768	12.398	4.314	6.921	16.053
NM_032226	activating signal cointegrator 1 complex subunit 2(ASCC2)	11.352	10.273	10.133	7.112	7.549	7.715	19.382	1.56	13.747	9.2
NM_006845	activating signal cointegrator 1 complex subunit 3(ASCC3)	0.93	1.283	2.136	19.314	8.251	22.294	25.651	17.434	11.353	19.506
NM_005193	activating transcription factor 1(ATF1)	0.001	0.001	0.001	0.001	0.001	0.001	0.001	0.001	0.001	0.001
NM_001900	activating transcription factor 2(ATF2)	0.001	0.109	0.001	0.001	0.001	0.001	0.188	0.001	0.001	0.001
NM_001206842	activating transcription factor 3(ATF3)	0.001	0.303	0.001	0.03	0.084	0.061	0.029	0.03	5.418	0.033
NM_182895	activating transcription factor 4(ATF4)	18.779	9.018	8.574	8.181	4.262	6.84	5.935	9.348	3.436	0.343
NM_001195135	activating transcription factor 5(ATF5)	0.001	0.001	0.086	0.078	0.001	0.001	0.001	0.077	0.269	0.001
NM_007364	activating transcription factor 6(ATF6)	68.441	66.8	86.265	98.979	56.185	39.712	37.206	103.791	38.041	15.818
NM_004405	activating transcription factor 6 beta(ATF6B)	1.49	0.749	1.395	3.744	0.403	2.633	1.321	2.224	1.113	1.043
NM_006885	activating transcription factor 7(ATF7)	2.319	2.007	3.086	0.255	0.428	0.948	3.583	0.219	4.43	4.282
NM_018202	activating transcription factor 7 interacting protein(ATF7IP)	7.688	4.936	5.269	3.211	4.775	5.028	6.624	1.906	3.734	15.254
NM_025045	activating transcription factor 7 interacting protein 2(ATF7IP2)	0.043	0.12	0.001	0.001	0.166	0.037	0.104	0.001	0.082	1.677
NM_020682	activation induced cytidine deaminase(AICDA)	18.268	17.378	22.234	22.426	43.582	28.71	69.887	21.002	26.689	33.045
NM_013396	activator of basal transcription 1(ABT1)	8.285	7.255	7.999	1.522	5.832	7.928	11.645	0.694	11.648	7.961
NM_012134	activator of Hsp90 ATPase activity 1(AHSA1)	2.74	2.201	0.598	0.194	0.379	0.119	0.112	0.328	0.001	0.022
NM_021977	active BCR-related(ABR)	64.34	45.016	136.561	0.024	24.052	37.434	13.703	12.065	0.001	0.053
NM_001077665	activin A receptor like type 1(ACVRL1)	9.084	10.384	7.153	6.346	8.413	14.237	17.329	4.92	15.921	7.847
NM_001113382	activin A receptor type 1(ACVR1)	0.057	0.013	0.026	0.024	0.001	0.012	0.011	0.001	0.001	0.001
NM_004326	activin A receptor type 1B(ACVR1B)	0.858	0.606	0.553	0.823	0.581	1.081	1.575	0.793	5.082	2.753
NM_145272	activin A receptor type 1C(ACVR1C)	0.001	0.001	0.001	0.001	0.001	0.001	0.001	0.001	0.001	0.001
NM_001635	activin A receptor type 2A(ACVR2A)	0.434	0.126	0.099	0.113	0.961	0.023	0.456	0.001	0.491	0.251
NM_001111	activin A receptor type 2B(ACVR2B)	35.434	46.435	52.152	18.043	33.45	57.31	51.336	11.346	40.522	46.832
NM_181501	activity dependent neuroprotector homeobox(ADNP)	16.668	14.05	12.663	1.01	28.179	10.566	14.544	0.51	0.111	2.019
NM_015221	activity regulated cytoskeleton associated protein(ARC)	6.398	4.511	3.564	2.957	3.421	5.693	1.993	1.086	1.256	0.871
NR_027714	ACTR3B pseudogene 2(ACTR3BP2)	0.139	0.001	0.001	0.173	0.053	0.001	0.001	0.286	0.199	0.193
NR_028389	ACVR2B antisense RNA 1(ACVR2B-AS1)	0.664	0.206	0.202	0.061	0.199	0.314	0.473	0.122	0.282	0.41
NM_022753	acyl-CoA binding domain containing 3(ACBD3)	4.486	4.886	3.82	1.695	2.865	3.739	5.122	1.017	3.346	2.617
NM_001136003	acyl-CoA binding domain containing 4(ACBD4)	0.001	0.001	0.001	0.001	0.001	0.001	0.001	0.001	0.001	0.001
NM_145754	acyl-CoA binding domain containing 5(ACBD5)	1.853	3.944	1.485	0.513	1.578	1.288	1.213	0.324	1.794	1.429
NM_032380	acyl-CoA binding domain containing 6(ACBD6)	4.181	5.779	5.638	2.009	10.555	8.195	9.37	1.699	6.922	2.957
NM_001040084	acyl-CoA binding domain containing 7(ACBD7)	103.87	245.405	215.141	0.037	154.691	128.728	20.009	32.793	0.043	2.658
NM_000051	acyl-CoA dehydrogenase, C-2 to C-3 short chain(ACADS)	0.707	0.487	0.49	0.346	1.175	0.877	1.77	0.402	0.573	0.549
NM_001127610	acyl-CoA dehydrogenase, C-4 to C-12 straight chain(ACADM)	0.001	0.051	0.001	0.046	0.001	0.001	0.022	0.001	0.001	0.102
NM_001627	acyl-CoA dehydrogenase, long chain(ACADL)	15.665	25.827	17.968	1.567	13.703	19.239	18.594	1.743	10.153	7.091
NM_001628	acyl-CoA dehydrogenase, short/branched chain(ACADSB)	169.298	1137.47	376.14	136.703	345.925	184.002	313.194	80.835	29.602	61.145
NM_000052	acyl-CoA dehydrogenase, very long chain(ACADVL)	0.918	0.498	0.459	0.154	0.354	0.362	0.814	0.316	1.053	0.162
NM_014406	acyl-CoA dehydrogenase family member 8(ACAD8)	0.045	0.001	0.041	0.037	0.001	0.001	0.001	0.001	0.001	0.001
NM_014070	acyl-CoA dehydrogenase family member 9(ACAD9)	0.001	0.001	0.074	0.067	0.001	0.001	0.001	0.001	0.001	0.001
NM_001138	acyl-CoA dehydrogenase family member 10(ACAD10)	0.001	0.001	0.001	0.001	0.001	0.101	0.095	0.196	0.001	0.001
NM_032194	acyl-CoA dehydrogenase family member 11(ACAD11)	3.793	7.297	9.353	9.59	19.378	12.594	19.866	11.869	12.989	11.804
NM_001143820	acyl-CoA oxidase-like(ACOXL)	0.001	0.001	0.049	0.075	0.001	0.107	0.043	0.001	0.001	0.001
NM_004056	acyl-CoA oxidase 1(ACOX1)	0.001	0.001	0.001	0.001	0.031	0.035	0.294	0.001	0.7	0.001
NM_003520	acyl-CoA oxidase 2(ACOX2)	76.569	116.276	187.577	1026.15	433.538	847.658	648.373	1274.98	752.571	801.395
NM_003521	acyl-CoA oxidase 3, pristanoyl(ACOX3)	42.292	96.902	164.141	1079.59	255.52	811.948	733.43	1576.11	141.274	2295.24
NM_015188	acyl-CoA synthetase bubblegum family member 1(ACSBG1)	4.574	3.308	2.977	2.389	4.953	6.082	8.614	2.679	5.827	5.668
NM_030938	acyl-CoA synthetase bubblegum family member 2(ACSBG2)	206.092	85.296	85.502	36.381	127.807	115.394	90.742	29.607	192.001	187.418
NM_025176	acyl-CoA synthetase family member 2(ACSF2)	1.568	1.788	1.344	1.797	2.931	2.885	3.599	1.493	4.717	3.281
NM_001127386	acyl-CoA synthetase family member 3(ACSF3)	0.173	0.161	0.21	0.048	0.178	0.049	0.554	0.048	0.605	0.801
NM_002017	acyl-CoA synthetase long-chain family member 1(ACSL1)	8.792	2.38	4.899	1.004	3.044	8.061	6.068	3.663	0.001	0.28
NM_203402	acyl-CoA synthetase long-chain family member 3(ACSL3)	0.001	0.001	0.08	0.073	0.067	0.223	0.21	0.001	0.001	0.081
NM_023015	acyl-CoA synthetase long-chain family member 4(ACSL4)	6.204	2.933	4.799	4.726	5.707	13.132	6.882	4.052	7.655	1.288
NM_016256	acyl-CoA synthetase long-chain family member 5(ACSL5)	3.702	7.787	5.83	3.947	2.202	4.609	2.626	2.913	1.364	0.817
NM_001009992	acyl-CoA synthetase long-chain family member 6(ACSL6)	0.001	0.001	0.023	0.001	0.001	0.001	0.001	0.001	0.049	0.001
NM_052970	acyl-CoA synthetase medium-chain family member 1(ACSM1)	0.001	0.027	0.001	0.001	0.001	0.05	0.047	0.072	0.001	0.001
NM_001010889	acyl-CoA synthetase medium-chain family member 2A(ACSM2A)	0.001	0.001	0.001	0.001	0.001	0.001	0.001	0.001	0.001	0.001
NM_001105540	acyl-CoA synthetase medium-chain family member 2B(ACSM2B)	0.023	0.001	0.021	0.001	0.017	0.001	0.054	0.019	0.001	0.021
NM_005644	acyl-CoA synthetase medium-chain family member 3(ACSM3)	30.698	22.049	22.965	23.576	53.797	58.236	60.858	27.009	44.192	71.206
NM_001080481	acyl-CoA synthetase medium-chain family member 4(ACSM4)	1.222	1.001	0.968	0.266	1.288	0.828	1.455	0.096	0.277	0.108
NM_017909	acyl-CoA synthetase medium-chain family member 5(ACSM5)	3.325	3.049	2.988	0.76	3.711	2.784	5.361	1.788	2.804	2.765
NM_207338	acyl-CoA synthetase medium-chain family member 6(ACSM6)	0.087	0.203	0.717	0.073	0.101	0.334	0.349	0.001	0.001	0.001
NM_032520	acyl-CoA synthetase short-chain family member 1(ACSS1)	33.317	54.755	41.791	16.352	28.673	18.49	35.61	19.352	11.016	20.279
NM_001077492	acyl-CoA synthetase short-chain family member 2(ACSS2)	0.476	8.22	0.001	0.001	0.262	0.635	0.381	0.001	49.982	0.001
NM_024578	acyl-CoA synthetase short-chain family member 3(ACSS3)	3.059	9.69	2.94	1.716	2.164	3.862	2.58	3.885	0.71	3.978
NM_001037663	acyl-CoA thioesterase 1(ACOT1)	519.613	362.554	380.91	480.477	420.015	303.616	394.438	697.879	667.991	239.502
NM_006839	acyl-CoA thioesterase 2(ACOT2)	29.217	36.917	25.267	26.177	34.181	41.897	41.221	11.297	40.727	25.412
NM_152344	acyl-CoA thioesterase 4(ACOT4)	43.809	42.443	51.71	66.687	50.023	87.084	77	58.462	85.72	65.883
NR_033748	acyl-CoA thioesterase 4 pseudogene(LOC644189)	0.054	0.201	0.001	0.001	0.041	0.183	0.086	0.001	0.103	0.001
NM_001037666	acyl-CoA thioesterase 6(ACOT6)	3.391	4.679	3.608	1.596	3.177	4.417	1.854	1.305	4.043	3.19
NM_182476	acyl-CoA thioesterase 7(ACOT7)	5.121	7.065	8.08	10.223	10.233	13.88	10.682	9.725	8.066	10.435
NR_027277	acyl-CoA thioesterase 7 pseudogene(LOC344967)	0.691	0.214	0.42	1.196	0.71	0.587	1.245	1.045	0.549	0.267
NM_005495	acyl-CoA thioesterase 8(ACOT8)	0.001	0.001	0.001	0.001	0.001	0.001	0.001	0.001	0.025	0.001
NM_001037675	acyl-CoA thioesterase 9(ACOT9)	18.957	15.689	7.979	3.975	6.615	7.109	9.463	0.941	5.987	3.96
NM_147198	acyl-CoA thioesterase 11(ACOT11)	0.001	0.001	0.001	0.001	0.001	0.001	0.001	0.001	0.001	0.001
NM_130794	acyl-CoA thioesterase 12(ACOT12)	0.001	0.001	0.001	0.001	0.001	0.001	0.001	0.001	0.001	0.001
NM_018490	acyl-CoA thioesterase 13(ACOT13)	2.16	1.087	1.598	0.338	0.886	0.707	1.615	0.292	2.533	1.13
NM_001013692	acyl-CoA wax alcohol acyltransferase 1(AWAT1)	0.001	0.001	0.001	0.037	0.034	0.001	0.071	0.001	0.042	0.001
NM_001002914	acyl-CoA wax alcohol acyltransferase 2(AWAT2)	2.895	8.276	6.573	2.805	2.902	3.92	4.73	6.441	5.868	3.153
NM_001659	acylaminoacyl-peptide hydrolase(APEH)	87.195	104.035	86.422	104.921	71.64	134.109	76.911	92.02	63.623	39.895
NM_018256	acylglycerol kinase(AGK)	11.478	13.573	11.757	9.128	11.825	17.441	17.304	5.699	28.949	10.621
NM_001178061	acyloxyacyl hydrolase(AOAH)	0.808	0.902	0.653	0.997	0.391	2.883	1.497	1.523	2.797	0.726
NR_028347	acyloxyacyl hydrolase (neutrophil)(FAM183BP)	0.001	0.052	0.001	0.001	0.001	0.001	0.001	0.001	0.054	0.001
NM_001111018	acylphosphatase 1(ACYP1)	0.017	0.073	0.048	0.001	0.027	0.177	0.056	0.014	0.001	0.008
NM_138464	acylphosphatase 2(ACYP2)	3.331	1.68	2.162	2.25	1.825	2.302	2.53	2.42	4.038	2.977
NM_014502	ADAM like decysin 1(ADAMDEC1)	53.322	93.154	77.35	134.668	73.433	111.89	147.799	130.2	156.691	130.916
NR_036636	ADAM metallopeptidase domain 1A (pseudogene)(ADAM1A)	0.556	0.73	0.835	0.109	0.227	1.251	1.047	0.108	0.967	0.272
NM_001493	ADAM metallopeptidase domain 2(ADAM2)	44.029	32.953	40.758	22.883	18.477	43.671	26.508	31.869	27.629	26.978
NR_001589	ADAM metallopeptidase domain 3A (pseudogene)(ADAM3A)	0.001	0.001	0.001	0.468	0.001	0.239	0.001	0.116	0.001	0.001
NR_001533	ADAM metallopeptidase domain 5 (pseudogene)(ADAM5)	0.001	0.001	0.001	0.001	0.001	0.001	0.001	0.001	0.001	0.001
NR_002312	ADAM metallopeptidase domain 6 (pseudogene)(ADAM6)	71955.4	64548.2	54495.5	217966	242764	109661	168915	216603	327919	157825
NM_003837	ADAM metallopeptidase domain 7(ADAM7)	0.001	0.001	0.001	0.001	0.001	0.001	0.001	0.001	0.001	0.001
NM_001111036	ADAM metallopeptidase domain 8(ADAM8)	0.117	1.74	50.678	0.049	0.405	0.993	0.935	1.108	0.001	0.001
NM_003836	ADAM metallopeptidase domain 9(ADAM9)	0.001	0.001	0.001	0.001	0.001	0.001	0.001	0.001	0.001	0.001
NM_001112706	ADAM metallopeptidase domain 10(ADAM10)	0.028	0.318	0.364	0.024	0.154	0.169	0.046	0.023	0.027	2.057
NM_002413	ADAM metallopeptidase domain 11(ADAM11)	19.107	103.153	84.004	8.31	64.884	34.972	68.535	44.637	78.206	60.723
NM_003498	ADAM metallopeptidase domain 12(ADAM12)	0.001	0.001	0.001	0.001	0.001	0.001	0.001	0.001	0.001	0.026
NM_207312	ADAM metallopeptidase domain 15(ADAM15)	0.001	0.001	0.001	0.001	0.001	0.001	0.001	0.049	0.001	0.001
NM_003216	ADAM metallopeptidase domain 17(ADAM17)	3.418	1.884	0.866	0.858	1.949	3.441	1.283	1.583	1.489	3.065
NM_014258	ADAM metallopeptidase domain 18(ADAM18)	0.034	0.031	0.001	0.001	0.169	0.014	0.149	0.001	0.001	0.078
NM_033309	ADAM metallopeptidase domain 19(ADAM19)	0.001	0.001	0.001	0.001	0.001	0.001	0.001	0.001	0.001	0.001
NM_003835	ADAM metallopeptidase domain 20(ADAM20)	0.037	0.034	0.1	0.061	0.028	0.031	0.176	0.03	0.419	0.169
NR_037933	ADAM metallopeptidase domain 20 pseudogene 1(ADAM20P1)	0.001	0.001	0.001	0.001	0.001	0.001	0.001	0.001	0.001	0.001
NM_003833	ADAM metallopeptidase domain 21(ADAM21)	0.001	0.076	0.001	0.001	0.001	0.07	0.033	0.001	0.001	0.001
NR_004378	ADAM metallopeptidase domain 21 pseudogene 1(ADAM21P1)	37.981	233.442	106.377	178.516	147.256	49.547	131.351	249.419	145.542	112.966
NM_021798	ADAM metallopeptidase domain 22(ADAM22)	1.359	0.517	0.958	0.496	0.19	0.315	1.022	0.272	0.196	0.133
NM_003831	ADAM metallopeptidase domain 23(ADAM23)	5.435	4.284	4.788	1.778	6.117	4.362	8.662	1.405	4.744	7.245
NM_014289	ADAM metallopeptidase domain 28(ADAM28)	0.001	0.6	0.071	0.001	0.159	0.745	0.144	0.001	0.885	0.072
NM_001130958	ADAM metallopeptidase domain 29(ADAM29)	0.001	0.001	0.001	0.001	0.001	0.001	0.001	0.001	0.001	0.001
NM_021819	ADAM metallopeptidase domain 30(ADAM30)	0.001	0.001	0.001	0.001	0.001	0.001	0.001	0.001	0.001	0.001
NM_145017	ADAM metallopeptidase domain 32(ADAM32)	0.239	0.277	0.381	0.149	0.138	0.203	0.143	0.098	0.512	1.104
NM_025237	ADAM metallopeptidase domain 33(ADAM33)	0.16	0.001	0.001	0.001	0.001	0.001	0.032	0.001	0.001	0.001
NM_007007	ADAM metallopeptidase with thrombospondin type 1 motif 1(ADAMTS1)	23.727	18.044	23.898	19.27	18.851	40.227	34.914	11.417	26.038	20.166
NM_014266	ADAM metallopeptidase with thrombospondin type 1 motif 2(ADAMTS2)	0.001	1.815	8.085	0.883	0.819	0.904	1.845	1.462	1.184	0.001
NM_014265	ADAM metallopeptidase with thrombospondin type 1 motif 3(ADAMTS3)	0.001	0.054	0.368	0.001	0.001	0.001	0.001	0.001	0.001	0.001
NM_005121	ADAM metallopeptidase with thrombospondin type 1 motif 4(ADAMTS4)	9.031	6.965	6.633	1.296	5.403	6.647	8.69	0.666	6.786	4.343
NM_007056	ADAM metallopeptidase with thrombospondin type 1 motif 5(ADAMTS5)	7.722	11.179	7.381	9.67	4.865	15.084	8.494	11.475	5.869	7.681
NM_198040	ADAM metallopeptidase with thrombospondin type 1 motif 6(ADAMTS6)	2.471	2.053	2.582	5.179	0.24	2.181	1.248	0.752	0.206	0.999
NM_014293	ADAM metallopeptidase with thrombospondin type 1 motif 7(ADAMTS7)	0.59	1.201	0.828	0.265	0.478	0.799	0.803	0.315	0.486	1.681
NM_007055	ADAM metallopeptidase with thrombospondin type 1 motif 8(ADAMTS8)	2.5	2.131	1.834	3.491	1.312	3.726	3.924	1.693	2.371	1.59
NM_182965	ADAM metallopeptidase with thrombospondin type 1 motif 9(ADAMTS9)	49.581	38.194	29.436	85.84	22.319	17.922	29.481	132.702	6.64	2.655
NM_030973	ADAM metallopeptidase with thrombospondin type 1 motif 10(ADAMTS10)	15.978	29.764	26.09	23.56	13.272	37.944	23.999	17.199	8.633	19.774
NM_030971	ADAM metallopeptidase with thrombospondin type 1 motif 12(ADAMTS12)	12.413	19.779	10.805	14.276	10.38	11.957	6.298	6.538	2.634	5.248
NM_139078	ADAM metallopeptidase with thrombospondin type 1 motif 13(ADAMTS13)	13.717	17.321	12.755	15.423	17.036	24.336	30.018	11.348	29.425	21.807
NM_139175	ADAM metallopeptidase with thrombospondin type 1 motif 14(ADAMTS14)	0.064	0.299	0.117	0.001	0.297	0.001	0.154	0.001	0.001	0.119
NM_139137	ADAM metallopeptidase with thrombospondin type 1 motif 15(ADAMTS15)	0.001	0.001	0.015	0.001	0.001	0.001	0.013	0.001	0.804	0.001
NM_139155	ADAM metallopeptidase with thrombospondin type 1 motif 16(ADAMTS16)	0.3	0.279	0.016	0.001	0.001	0.015	0.141	0.015	0.05	0.065
NM_139158	ADAM metallopeptidase with thrombospondin type 1 motif 17(ADAMTS17)	1.839	2.337	0.26	1.204	1.177	0.99	4.685	0.021	0.247	0.001
NM_201274	ADAM metallopeptidase with thrombospondin type 1 motif 18(ADAMTS18)	29.317	13.644	28.971	11.198	11.052	19.269	14.288	13.63	30.413	32.94
NM_134428	ADAM metallopeptidase with thrombospondin type 1 motif 19(ADAMTS19)	2.617	2.606	3.678	0.741	2.655	4.341	6.48	0.406	5.344	0.712
NM_025049	ADAM metallopeptidase with thrombospondin type 1 motif 20(ADAMTS20)	0.419	0.455	0.478	1.248	0.457	0.95	0.559	1.008	1.066	0.388
NM_001040697	ADAMTS like 1(ADAMTSL1)	1.686	3.137	3.145	0.827	2.714	1.823	2.79	0.221	0.767	0.674
NM_014713	ADAMTS like 2(ADAMTSL2)	138.151	271.139	185.855	182.859	315.608	261.402	240.554	89.334	105.717	195.83
NM_212482	ADAMTS like 3(ADAMTSL3)	176.569	106.244	69.918	16.787	9.528	117.163	425.223	53.887	0.844	5.755
NM_019050	ADAMTS like 4(ADAMTSL4)	5.298	21.727	16.646	0.677	26.898	9.645	8.097	0.892	5.214	1.977
NM_213656	ADAMTS like 5(ADAMTSL5)	0.001	0.051	0.001	0.001	0.001	0.001	0.001	0.001	0.001	0.001
NM_012114	adaptor protein, phosphotyrosine interacting with PH domain and leucine zipper 1(APPL1)	0.029	0.001	0.027	0.049	0.023	0.075	0.047	0.097	0.309	0.027
NM_018191	adaptor protein, phosphotyrosine interacting with PH domain and leucine zipper 2(APPL2)	7.103	9.153	4.612	2.004	3.646	4.062	7.524	1.118	3.179	1.744
NM_018646	adaptor related protein complex 1 associated regulatory protein(AP1AR)	0.001	5.249	0.781	0.001	0.001	0.512	0.001	0.026	0.363	0.001
NM_001127236	adaptor related protein complex 1 beta 1 subunit(AP1B1)	9.165	12.222	9.861	3.008	12.01	15.8	16.378	2.675	6.394	5.954
NR_040114	adaptor related protein complex 1 beta 1 subunit pseudogene 1(AP1B1P1)	0.001	0.001	0.001	0.001	0.001	0.001	0.001	0.093	0.001	0.001
NM_001128223	adaptor related protein complex 1 gamma 1 subunit(AP1G1)	1.696	0.958	0.829	1.987	1.842	1.466	2.036	0.499	4.535	1.065
NM_003937	adaptor related protein complex 1 gamma 2 subunit(AP1G2)	0.055	0.001	0.151	0.001	0.001	0.047	0.001	0.001	0.001	0.001
NM_001130912	adaptor related protein complex 1 mu 1 subunit(AP1M1)	4.179	12.19	12.844	1.542	8.54	7.538	12.345	2.935	2.214	1.528
NM_005515	adaptor related protein complex 1 mu 2 subunit(AP1M2)	0.001	0.001	0.039	0.001	0.001	0.001	0.001	0.001	0.041	0.356
NM_001303	adaptor related protein complex 1 sigma 1 subunit(AP1S1)	5.823	10.747	12.389	13.123	15.062	21.695	18.812	7.951	29.853	10.548
NM_003936	adaptor related protein complex 1 sigma 2 subunit(AP1S2)	0.001	0.137	0.034	0.001	0.028	0.031	0.147	0.121	0.28	0.034
NR_027408	adaptor related protein complex 1 sigma 2 subunit pseudogene(LOC653653)	0.32	0.224	0.73	0.732	0.247	0.34	0.769	0.132	0.076	0.001
NM_001039762	adaptor related protein complex 1 sigma 3 subunit(AP1S3)	0.001	0.059	0.058	0.001	0.049	0.001	0.034	0.001	0.001	0.001
NM_014222	adaptor related protein complex 2 alpha 1 subunit(AP2A1)	99.299	100.424	112.645	190.317	113.847	119.083	132.186	163.933	157.843	101.394
NM_001245	adaptor related protein complex 2 alpha 2 subunit(AP2A2)	0.088	0.041	0.04	0.001	0.135	0.074	0.001	0.001	0.042	0.001
NM_001031703	adaptor related protein complex 2 beta 1 subunit(AP2B1)	18.935	27.491	17.452	44.64	37.332	27.172	43.837	52.415	41.02	20.713
NM_001029865	adaptor related protein complex 2 mu 1 subunit(AP2M1)	0.001	0.001	0.001	0.001	0.001	0.001	0.001	0.001	0.001	0.001
NM_004090	adaptor related protein complex 2 sigma 1 subunit(AP2S1)	15.378	39.052	21.986	6.3	11.494	9.382	11.534	11.032	9.078	6.834
NM_003688	adaptor related protein complex 3 beta 1 subunit(AP3B1)	4.972	10.833	11.783	1.404	5.949	7.22	12.555	1.523	4.186	6.321
NM_004668	adaptor related protein complex 3 beta 2 subunit(AP3B2)	2.967	5.03	3.018	0.746	3.317	0.533	0.023	0.012	0.001	0.001
NM_003958	adaptor related protein complex 3 delta 1 subunit(AP3D1)	3.79	4.736	3.982	3.024	3.21	4.871	5.301	2.935	3.945	4.711
NM_012113	adaptor related protein complex 3 mu 1 subunit(AP3M1)	0.001	0.001	0.001	0.044	0.001	0.001	0.001	0.001	0.001	0.001
NM_006819	adaptor related protein complex 3 mu 2 subunit(AP3M2)	56.78	72.881	85.876	224.95	91.27	265.316	112.596	222.906	240.817	238.45
NM_001304	adaptor related protein complex 3 sigma 1 subunit(AP3S1)	8.738	6.812	5.611	0.579	2.148	2.457	5.376	0.372	1.878	2.41
NM_005851	adaptor related protein complex 3 sigma 2 subunit(AP3S2)	44.629	76.29	46.459	43.573	26.936	94.354	44.659	87.035	52.271	107.89
NM_006615	adaptor related protein complex 4 beta 1 subunit(AP4B1)	0.001	0.001	0.001	0.001	0.001	0.001	0.001	0.001	0.075	0.001
NM_007362	adaptor related protein complex 4 epsilon 1 subunit(AP4E1)	26.957	35.727	31.477	11.386	35.885	22.137	27.795	8.384	37.689	30.755
NM_004744	adaptor related protein complex 4 mu 1 subunit(AP4M1)	0.776	0.563	0.38	0.236	0.408	0.354	0.954	0.359	0.812	0.718
NM_001128228	adaptor related protein complex 4 sigma 1 subunit(AP4S1)	4.116	3.567	2.855	3.506	1.354	3.078	4.167	4.119	7.818	11.655
NM_138386	adaptor related protein complex 5 beta 1 subunit(AP5B1)	1.55	1.172	2.562	4.425	4.066	8.477	7.599	3.355	3.003	1.524
NM_018245	adaptor related protein complex 5 mu 1 subunit(AP5M1)	0.001	0.87	0.001	0.123	0.057	0.565	0.768	0.122	3.287	0.775
NM_001205259	adaptor related protein complex 5 sigma 1 subunit(AP5S1)	0.001	0.001	0.001	0.001	0.001	0.001	0.001	0.001	0.001	0.001
NM_014873	adaptor related protein complex 5 zeta 1 subunit(AP5Z1)	2.382	2.194	2.074	0.949	2.43	2.519	3.889	0.756	1.499	0.86
NM_001199917	ADCYAP receptor type I(ADCYAP1R1)	0.595	0.263	0.109	0.049	0.355	0.607	0.75	0.098	0.071	0.055
NR_038943	ADD3 antisense RNA 1(ADD3-AS1)	0.073	0.001	0.001	0.001	0.112	0.123	0.001	0.001	0.069	0.001
NM_015361	additional sex combs like 1, transcriptional regulator(ASXL1)	13.442	15.709	12.221	6.316	9.015	14.531	17.036	2.529	20.55	17.708
NM_018283	additional sex combs like 2, transcriptional regulator(ASXL2)	12.269	9.747	9.512	6.067	11.357	9.095	14.195	5.494	10.387	11.736
NM_030652	additional sex combs like 3, transcriptional regulator(ASXL3)	4.252	4.088	3.102	2.884	2.51	5.178	4.254	2.571	0.946	1.508
NM_014218	adducin 1(ADD1)	0.001	0.001	0.001	0.001	0.001	0.001	0.001	0.001	0.001	0.001
NM_001190415	adducin 2(ADD2)	0.151	0.07	0.345	0.126	0.262	0.385	0.545	0.436	0.324	0.035
NM_016946	adducin 3(ADD3)	17.949	37.975	27.893	5.926	17.744	36.834	20.029	11.12	25.118	20.916
NM_000523	adenine phosphoribosyltransferase(APRT)	0.516	0.037	0.001	1.055	0.001	0.135	0.001	0.229	0.076	3.012
NM_001076	adenosine A1 receptor(ADORA1)	0.001	0.001	0.001	0.001	0.001	0.001	0.001	0.001	0.001	0.001
NM_000714	adenosine A2a receptor(ADORA2A)	78.389	142.466	55.659	86.365	80.472	45.764	41.903	49.829	11.258	17.924
NM_000715	adenosine A2b receptor(ADORA2B)	0.124	0.651	0.15	0.001	0.19	0.001	0.001	0.001	0.001	0.001
NM_000717	adenosine A3 receptor(ADORA3)	0.001	0.001	0.001	0.001	0.001	0.001	0.001	0.001	0.001	0.001
NM_000055	adenosine deaminase(ADA)	4.417	5.304	1.756	1.567	1.483	1.411	0.665	0.062	0.001	0.001
NM_001113324	adenosine deaminase, RNA specific(ADAR)	15.548	14.121	12.5	8.097	13.883	14.067	13.031	14.185	20.268	4.767
NM_015885	adenosine deaminase, RNA specific B1(ADARB1)	0.564	1.676	2.028	0.156	2.352	2.142	2.382	0.129	0.971	1.275
NM_018725	adenosine deaminase, RNA specific B2 (inactive)(ADARB2)	0.224	0.417	0.245	0.001	0.518	0.8	3.768	0.074	2.737	0.788
NM_012110	adenosine deaminase, tRNA specific 1(ADAT1)	6.389	7.851	12.515	11.33	17.004	10.117	18.811	8.065	4.062	2.044
NM_182519	adenosine deaminase, tRNA specific 2(ADAT2)	0.001	0.001	0.001	0.001	0.001	0.001	0.001	0.001	0.001	0.001
NM_138440	adenosine deaminase, tRNA specific 3(ADAT3)	47.205	21.307	24.289	5.684	5.146	13.945	4.699	3.986	3.373	0.39
NM_001160133	adenosine deaminase domain containing 1(ADAD1)	0.251	0.325	0.726	0.29	0.28	0.51	0.38	0.173	0.493	0.039
NM_001145536	adenosine deaminase domain containing 2(ADAD2)	1.199	0.363	0.547	0.349	0.669	1.019	0.888	0.148	0.143	0.001
NM_001160113	adenosine deaminase like(ADAL)	15.828	13.425	14.093	23.114	20.86	23.884	19.223	18.655	12.52	15.938
NM_006743	adenosine kinase(ADK)	133.254	54.92	76.892	55.826	48.747	47.728	64.495	81.767	65.225	63.146
NM_000075	adenosine monophosphate deaminase 1(AMPD1)	53.496	79.205	38.716	100.296	54.044	53.57	96.778	76.956	73.835	48.098
NM_004058	adenosine monophosphate deaminase 2(AMPD2)	2.707	1.34	0.998	0.574	0.444	0.685	0.83	0.38	1.483	2.612
NM_000518	adenosine monophosphate deaminase 3(AMPD3)	0.001	0.001	0.001	0.001	0.001	0.001	0.001	0.001	0.001	0.001
NM_000732	adenosylhomocysteinase(AHCY)	0.001	0.001	0.549	0.001	0.093	0.205	0.001	0.001	0.001	0.001
NM_006644	adenosylhomocysteinase like 1(AHCYL1)	22.118	19.472	18.765	4.34	27.838	36.076	39.564	5.58	21.673	15.467
NM_015352	adenosylhomocysteinase like 2(AHCYL2)	9.17	6.867	6.037	8.966	4.293	7.173	9.18	9.648	9.184	5.651
NM_001652	adenosylmethionine decarboxylase 1(AMD1)	1.05	0.358	0.255	0.465	0.836	0.535	1.205	0.433	1.169	0.454
NM_021137	adenylate cyclase 1(ADCY1)	33.063	55.137	35.958	12.858	17.576	20.507	26.868	21.609	19.361	21.461
NM_020645	adenylate cyclase 2(ADCY2)	4.049	0.635	1.09	4.355	2.573	1.927	5.837	1.649	3.56	7.291
NM_004057	adenylate cyclase 3(ADCY3)	0.001	0.001	0.001	0.001	0.001	0.001	0.001	0.001	0.001	0.001
NM_001198834	adenylate cyclase 4(ADCY4)	18.902	14.015	12.223	0.639	6.577	2.624	4.855	0.211	0.16	0.299
NM_183415	adenylate cyclase 5(ADCY5)	5.054	5.613	5.157	2.127	2.978	5.958	4.898	1.715	1.574	1.638
NM_015292	adenylate cyclase 6(ADCY6)	29.022	63.786	57.887	38.439	41.915	73.253	46.206	52.901	25.284	47.223
NM_001114748	adenylate cyclase 7(ADCY7)	1.812	2.146	1.427	1.573	1.649	2.239	1.121	2.921	2.043	0.076
NM_001122823	adenylate cyclase 8(ADCY8)	9.152	9.639	10.932	29.767	15.548	26.503	25.997	36.483	36.934	37.723
NM_001122951	adenylate cyclase 9(ADCY9)	0.001	0.001	0.135	0.001	0.001	0.001	0.001	0.001	0.141	0.068
NM_018434	adenylate cyclase 10, soluble(ADCY10)	16.939	40.832	63.741	30.24	70.542	40.967	103.187	26.826	68.044	136.784
NR_026938	adenylate cyclase 10, soluble pseudogene 1(ADCY10P1)	0.001	0.019	0.092	0.001	0.001	0.052	0.016	0.001	0.001	0.001
NM_001122955	adenylate cyclase activating polypeptide 1(ADCYAP1)	8.708	12.151	8.532	9.115	9.237	16.683	16.459	10.618	10.161	12.044
NM_001105663	adenylate cyclase associated protein 1(CAP1)	0.914	2.319	0.606	0.276	1.408	0.706	0.333	0.274	1.427	0.538
NM_000512	adenylate kinase 1(AK1)	16.67	22.808	23.746	4.83	6.012	11.806	8.467	9.239	12.958	9.176
NM_001644	adenylate kinase 2(AK2)	0.001	0.001	0.001	0.001	0.001	0.001	0.001	0.084	0.001	0.001
NM_016306	adenylate kinase 3(AK3)	111.792	95.065	99.532	28.836	66.723	70.501	81.351	51.136	71.8	51.398
NM_205545	adenylate kinase 4(AK4)	0.001	0.001	0.001	0.001	0.001	0.001	0.001	0.001	0.001	0.001
NM_174899	adenylate kinase 5(AK5)	2.461	3.388	2.483	0.953	2.501	2.759	2.573	0.595	1.471	1.184
NM_016307	adenylate kinase 6(AK6)	3.571	1.172	1.66	0.116	0.216	1.249	0.841	2.829	10.752	2.073
NM_152341	adenylate kinase 7(AK7)	0.138	1.504	1.129	1.8	1.881	3.273	3.882	3.631	0.951	1.878
NM_152589	adenylate kinase 8(AK8)	0.001	0.001	0.001	0.001	0.001	0.001	0.001	0.001	0.001	0.001
NM_001145250	adenylate kinase 9(AK9)	0.001	0.001	0.001	0.001	0.001	0.001	0.001	0.001	0.731	0.001
NM_000061	adenylosuccinate lyase(ADSL)	0.001	0.001	0.357	0.059	0.001	0.001	0.001	0.001	0.204	0.001
NM_001127197	adenylosuccinate synthase(ADSS)	14.042	30.219	15.225	5.594	8.768	22.584	15.667	8.81	7.356	8.585
NM_199244	adenylosuccinate synthase like 1(ADSSL1)	0.09	0.083	0.136	0.025	0.069	0.102	0.478	0.049	0.143	0.194
NM_018900	adherens junctions associated protein 1(AJAP1)	0.001	0.001	0.001	0.001	0.001	0.015	0.014	0.001	0.001	0.016
NM_001085425	adhesion G protein-coupled receptor A1(ADGRA1)	7.178	4.65	4.839	1.865	4.679	4.508	5.198	2.505	2.037	2.934
NM_032790	adhesion G protein-coupled receptor A2(ADGRA2)	0.001	0.001	0.001	0.001	0.001	0.001	0.001	0.001	0.001	0.172
NM_145307	adhesion G protein-coupled receptor A3(ADGRA3)	0.112	0.558	0.216	0.556	0.859	0.593	2.859	0.058	1.184	0.555
NM_001722	adhesion G protein-coupled receptor B1(ADGRB1)	36.957	29.671	38.925	46.504	33.123	49.402	46.733	58.544	52.37	32.43
NM_001724	adhesion G protein-coupled receptor B2(ADGRB2)	4.801	4.274	4.189	1.457	3.339	3.376	3.222	1.149	2.511	0.86
NM_001725	adhesion G protein-coupled receptor B3(ADGRB3)	0.001	0.001	0.001	0.001	0.001	0.001	0.001	0.001	0.001	0.001
NM_198887	adhesion G protein-coupled receptor D1(ADGRD1)	6.159	5.573	5.704	7.571	8.725	18.148	20.698	2.738	8.536	8.816
NM_001163075	adhesion G protein-coupled receptor D2(ADGRD2)	0.001	0.001	0.001	0.001	0.001	0.001	0.001	0.001	0.001	0.001
NM_001997	adhesion G protein-coupled receptor E1(ADGRE1)	547.071	980.363	852.132	1200.16	643.113	499.069	811.795	1492.08	825.427	872.274
NM_013974	adhesion G protein-coupled receptor E2(ADGRE2)	5.915	1.536	1.38	1.713	3.813	4.323	6.935	5.444	5.772	2.418
NM_032590	adhesion G protein-coupled receptor E3(ADGRE3)	2.359	2.178	4.047	4.352	3.471	5.269	5.257	2.809	3.299	1.875
NR_024079	adhesion G protein-coupled receptor E4, pseudogene(ADGRE4P)	0.143	0.133	0.131	0.594	0.882	2.554	4.583	0.826	2.731	1.656
NM_080387	adhesion G protein-coupled receptor E5(ADGRE5)	0.001	0.001	0.043	0.001	0.001	0.001	0.001	0.001	0.001	0.001
NM_170678	adhesion G protein-coupled receptor F1(ADGRF1)	0.001	0.001	0.001	0.001	0.001	0.001	0.001	0.001	0.001	0.001
NM_170675	adhesion G protein-coupled receptor F2(ADGRF2)	19.366	49.72	20.866	4.426	40.474	35.358	7.08	3.016	7.978	2.335
NM_001145303	adhesion G protein-coupled receptor F3(ADGRF3)	0.001	0.139	0.408	0.001	0.001	0.095	0.179	0.061	29.919	0.034
NM_170665	adhesion G protein-coupled receptor F4(ADGRF4)	33.256	18.016	17.355	15.219	13.21	30.173	20.418	11.701	10.565	8.671
NM_001098634	adhesion G protein-coupled receptor F5(ADGRF5)	8.283	49.299	37.209	0.478	27.645	34.233	16.025	0.564	11.661	21.145
NM_001146006	adhesion G protein-coupled receptor G1(ADGRG1)	0.001	0.001	0.001	0.001	0.001	0.001	0.001	0.001	0.001	0.001
NM_001080396	adhesion G protein-coupled receptor G2(ADGRG2)	4.286	4.345	4.655	0.34	6.637	5.788	4.104	0.913	0.551	0.178
NM_172003	adhesion G protein-coupled receptor G3(ADGRG3)	14.647	28.718	26.899	5.067	27.527	20.434	40.334	7.884	18.529	15.812
NM_170607	adhesion G protein-coupled receptor G4(ADGRG4)	46.676	37.193	56.949	55.009	47.331	54.095	37.093	55.85	46.277	35.524
NM_170662	adhesion G protein-coupled receptor G5(ADGRG5)	1.753	1.674	1.364	0.369	0.882	1.568	1.216	0.52	0.513	0.432
NM_198584	adhesion G protein-coupled receptor G6(ADGRG6)	3.085	3.924	2.659	0.64	2.691	3.604	4.572	0.815	1.977	0.624
NM_032802	adhesion G protein-coupled receptor G7(ADGRG7)	23.484	34.919	32.375	6.448	32.816	27.095	36.033	6.556	16.004	13.303
NM_001009571	adhesion G protein-coupled receptor L1(ADGRL1)	2.623	1.467	2.52	0.001	2.344	1.618	2.699	0.116	0.119	0.029
NM_012320	adhesion G protein-coupled receptor L2(ADGRL2)	7.497	16.23	9.626	4.243	5.513	9.852	3.013	11.004	2.565	2.551
NM_015262	adhesion G protein-coupled receptor L3(ADGRL3)	13.456	18.498	11.233	4.061	16.017	22.251	24.206	2.403	15.386	9.81
NM_022173	adhesion G protein-coupled receptor L4(ADGRL4)	4.793	4.904	1.93	0.415	5.32	3.07	5.705	0.757	2.133	2.384
NM_032133	adhesion G protein-coupled receptor V1(ADGRV1)	0.001	0.054	0.001	0.048	0.001	0.295	0.556	0.119	0.055	0.001
NM_020721	adhesion molecule with Ig like domain 1(AMIGO1)	0.676	0.243	0.216	0.128	0.31	0.151	0.816	0.176	0.283	0.439
NM_181900	adhesion molecule with Ig like domain 2(AMIGO2)	9.402	6.689	4.35	3.387	2.661	2.114	4.592	3.249	2.967	0.96
NM_198850	adhesion molecule with Ig like domain 3(AMIGO3)	0.668	0.725	0.237	0.832	0.257	1.26	0.623	0.275	1.45	0.686
NM_175733	adhesion regulating molecule 1(ADRM1)	0.001	0.001	0.043	0.001	0.018	0.16	0.056	0.001	0.001	0.001
NM_020640	adipocyte plasma membrane associated protein(APMAP)	11.032	16.789	16.909	5.124	20.821	11.671	17.029	7.729	15.492	8.593
NM_024702	adipogenesis associated Mth938 domain containing(AAMDC)	0.001	0.001	0.001	0.001	0.001	0.025	0.001	0.001	0.523	0.001
NM_006847	adipogenesis regulatory factor(ADIRF)	0.001	0.082	11.475	0.001	0.001	0.001	0.001	0.001	0.042	0.001
NM_001024598	adipogenin(ADIG)	0.133	0.372	0.122	0.001	0.001	0.001	0.001	0.001	0.001	0.001
NM_004819	adiponectin, C1Q and collagen domain containing(ADIPOQ)	29.996	28.007	25.795	56.021	23.71	68.602	43.732	40.649	20.356	35.661
NM_016024	adiponectin receptor 1(ADIPOR1)	5.777	0.849	1.608	3.029	3.371	5.166	5.937	4.814	21.981	9.397
NM_024574	adiponectin receptor 2(ADIPOR2)	0.032	0.683	0.058	0.027	0.074	0.136	0.358	0.001	3.288	0.03
NM_014937	ADNP homeobox 2(ADNP2)	0.615	0.815	0.595	0.542	0.674	1.251	1.864	0.4	0.196	0.086
NR_028483	ADORA2A antisense RNA 1(ADORA2A-AS1)	0.105	0.001	0.001	0.087	0.04	0.178	0.252	0.001	0.001	0.194
NM_020309	ADP-ribose/CDP-alcohol diphosphatase, manganese dependent(ADPRM)	0.001	0.058	0.085	0.001	0.001	0.237	0.05	0.077	1.066	0.029
NM_001127192	ADP-ribosylarginine hydrolase(ADPRH)	63.558	47.681	42.427	66.505	74.486	95.486	85.014	47.966	63.459	23.677
NM_138447	ADP-ribosylhydrolase like 1(ADPRHL1)	1.092	1.079	1.835	3.115	1.313	3.506	3.685	4.331	1.887	2.809
NM_017846	ADP-ribosylhydrolase like 2(ADPRHL2)	5.277	6.194	5.082	5.528	8.012	8.211	8.249	12.363	4.845	9.127
NM_004336	ADP-ribosyltransferase 1(ART1)	1.112	3.843	3.598	4.529	10.357	13.226	19.114	5.415	20.81	8.576
NM_001130144	ADP-ribosyltransferase 3(ART3)	70.677	75.799	72.418	20.738	26.049	36.414	30.572	19.994	23.633	9.489
NM_021089	ADP-ribosyltransferase 4 (Dombrock blood group)(ART4)	7.988	8.996	4.831	4.608	2.978	8.964	6.326	3.917	4.371	3.929
NM_053049	ADP-ribosyltransferase 5(ART5)	0.001	0.001	0.001	0.001	0.001	0.001	0.001	0.001	0.001	0.001
NM_031301	ADP dependent glucokinase(ADPGK)	2.718	11.265	6.811	2.183	5.393	6.138	6.808	1.166	2.086	0.818
NR_040107	ADPGK antisense RNA 1(ADPGK-AS1)	0.001	0.001	0.001	0.001	0.001	0.001	0.001	0.001	0.001	0.031
NM_001024822	ADP ribosylation factor 1(ARF1)	0.001	0.001	0.001	0.001	0.001	0.001	0.001	0.001	0.474	0.001
NM_001678	ADP ribosylation factor 3(ARF3)	0.388	0.181	0.278	1.359	0.384	1.037	0.755	0.755	0.979	0.667
NM_001679	ADP ribosylation factor 4(ARF4)	66.742	106.308	115.275	62.87	54.012	58.441	51.205	38.535	42.851	66.028
NM_001682	ADP ribosylation factor 5(ARF5)	2.94	3.281	3.192	0.522	2.116	2.543	3.873	0.349	0.691	0.253
NM_001684	ADP ribosylation factor 6(ARF6)	33.035	51.568	41.005	2.38	41.895	34.897	8.045	3.606	5.73	8.664
NM_175736	ADP ribosylation factor GTPase activating protein 1(ARFGAP1)	4.483	1.328	3.18	5.784	2.033	4.189	6.843	5.182	3.84	2.32
NM_032420	ADP ribosylation factor GTPase activating protein 2(ARFGAP2)	0.019	0.253	0.337	0.065	0.03	3.567	4.31	0.818	2.04	1.457
NM_014588	ADP ribosylation factor GTPase activating protein 3(ARFGAP3)	0.001	0.001	0.001	0.001	0.001	0.001	0.001	0.001	0.001	0.001
NM_006438	ADP ribosylation factor guanine nucleotide exchange factor 1(ARFGEF1)	6.583	2.682	0.893	0.001	1.298	0.878	1.35	0.001	0.001	0.001
NM_006437	ADP ribosylation factor guanine nucleotide exchange factor 2(ARFGEF2)	6.556	23.449	15.942	2.658	20.738	12.016	17.434	1.411	6.204	10.706
NM_001029888	ADP ribosylation factor interacting protein 1(ARFIP1)	0.001	0.001	0.001	0.001	0.001	0.001	0.001	0.001	0.001	0.001
NM_001250	ADP ribosylation factor interacting protein 2(ARFIP2)	5.347	8.772	8.599	1.241	1.682	6.887	16.013	2.608	0.439	0.266
NM_001178015	ADP ribosylation factor like GTPase 1(ARL1)	0.001	0.001	0.001	0.001	0.001	0.001	0.013	0.001	0.016	0.001
NM_001690	ADP ribosylation factor like GTPase 2(ARL2)	4.84	4.372	3.973	0.653	2.966	1.987	3.39	0.782	1.693	0.896
NM_012129	ADP ribosylation factor like GTPase 2 binding protein(ARL2BP)	13.143	15.645	13.288	1.038	6.052	4.856	8.639	0.631	3.115	0.85
NM_004333	ADP ribosylation factor like GTPase 3(ARL3)	11.721	8.588	9.683	3.741	8.563	14.212	16.415	2.052	6.16	3.091
NM_212555	ADP ribosylation factor like GTPase 4A(ARL4A)	0.113	0.053	0.001	0.001	0.131	0.096	0.227	0.001	0.216	0.052
NM_005761	ADP ribosylation factor like GTPase 4C(ARL4C)	0.013	0.035	2.076	0.001	0.01	0.011	0.101	0.001	0.169	0.012
NM_001680	ADP ribosylation factor like GTPase 4D(ARL4D)	0.001	0.001	1.741	0.001	0.001	0.001	0.001	0.001	0.001	2.208
NM_012116	ADP ribosylation factor like GTPase 5A(ARL5A)	2.044	1.467	1.225	0.001	0.585	4.018	0.467	0.385	10.026	0.108
NM_178828	ADP ribosylation factor like GTPase 5B(ARL5B)	0.001	0.001	0.001	0.001	0.001	0.001	0.001	0.001	0.001	0.001
NM_001144772	ADP ribosylation factor like GTPase 5C(ARL5C)	6.411	5.277	7.458	5.235	7.089	8.202	11.739	1.088	5.687	4.345
NM_178011	ADP ribosylation factor like GTPase 6(ARL6)	0.001	0.001	0.015	0.001	0.013	0.001	0.001	0.001	0.001	0.001
NM_015187	ADP ribosylation factor like GTPase 6 interacting protein 1(ARL6IP1)	16.409	28.427	25.453	1.2	11.019	18.159	8.13	2.585	1.282	2.524
NM_018712	ADP ribosylation factor like GTPase 6 interacting protein 4(ARL6IP4)	4.853	1.294	1.691	2.002	1.833	1.523	3.364	0.816	1.828	1.287
NM_006424	ADP ribosylation factor like GTPase 6 interacting protein 5(ARL6IP5)	0.089	8.131	1.139	0.001	0.001	1.136	0.161	0.092	47	0.165
NM_152543	ADP ribosylation factor like GTPase 6 interacting protein 6(ARL6IP6)	0.001	0.001	0.001	0.001	0.001	0.097	0.001	0.001	0.001	0.001
NM_138809	ADP ribosylation factor like GTPase 8A(ARL8A)	10.768	7.091	5.046	10.123	9.634	10.961	8.195	5.206	3.372	12.896
NM_018207	ADP ribosylation factor like GTPase 8B(ARL8B)	4.327	4.115	2.938	5.01	1.462	3.737	2.79	2.181	0.917	1.78
NM_206963	ADP ribosylation factor like GTPase 9(ARL9)	92.075	204.763	331.792	0.399	58.25	20.384	35.375	2.479	1.377	0.001
NM_173690	ADP ribosylation factor like GTPase 10(ARL10)	3.794	1.308	1.463	1.408	2.5	2.364	4.898	1.266	2.973	2.012
NM_138465	ADP ribosylation factor like GTPase 11(ARL11)	1.772	2.6	1.057	1.528	0.682	2.143	4.583	1.237	2.796	3.533
NM_001177701	ADP ribosylation factor like GTPase 13B(ARL13B)	5.302	1.801	0.998	1.817	2.009	2.931	3.368	3.817	3.131	0.234
NM_025074	ADP ribosylation factor like GTPase 14(ARL14)	1.942	3.442	2.502	0.001	1.372	4.198	1.013	0.049	0.125	2.083
NM_152330	ADP ribosylation factor like GTPase 14 effector protein(ARL14EP)	24.64	14.745	15.294	8.604	10.564	9.308	13.115	5.601	3.697	2.06
NM_001197293	ADP ribosylation factor like GTPase 14 effector protein like(ARL14EPL)	0.599	1.318	0.437	0.099	0.569	0.458	0.735	0.379	0.895	1.459
NM_019104	ADP ribosylation factor like GTPase 15(ARL15)	19.86	23.827	31.19	62.231	18.628	30.795	49.826	43.539	74.789	112.161
NM_001040261	ADP ribosylation factor like GTPase 16(ARL16)	4.629	1.923	1.021	1.126	0.613	1.445	0.879	0.888	1.273	1.375
NM_001114634	ADP ribosylation factor like GTPase 17A(ARL17A)	0.167	0.084	0.047	0.16	0.465	0.065	0.164	0.011	0.061	0.083
NM_001105244	ADP ribosylation factor like GTPase 17B(ARL17B)	3.255	2.736	1.733	0.535	1.119	0.996	2.023	0.177	0.001	2.37
NM_003253	ADP ribosylation factor related protein 1(ARFRP1)	0.528	0.359	0.305	0.481	0.278	1.159	1.401	0.127	1.4	0.774
NM_000722	adrenoceptor alpha 1A(ADRA1A)	10.089	17.844	28.598	1.13	8.46	2.85	3.813	1.103	0.881	1.665
NM_000720	adrenoceptor alpha 1B(ADRA1B)	0.001	0.067	0.001	0.001	0.009	0.061	0.057	0.001	0.114	0.001
NM_000718	adrenoceptor alpha 1D(ADRA1D)	0.009	0.009	0.017	0.039	0.001	0.008	0.001	0.008	0.352	0.001
NM_000723	adrenoceptor alpha 2A(ADRA2A)	1.341	1.94	0.974	2.515	1.185	2.468	3.398	1.966	1.61	2.482
NM_000726	adrenoceptor alpha 2B(ADRA2B)	0.07	0.195	0.064	0.001	0.099	0.02	0.065	0.019	0.022	0.011
NM_000727	adrenoceptor alpha 2C(ADRA2C)	0.001	0.001	0.001	0.001	0.001	0.001	0.001	0.001	0.001	0.001
NM_000728	adrenoceptor beta 1(ADRB1)	0.001	0.001	0.001	0.001	0.001	0.001	0.649	0.001	0.086	0.001
NM_000059	adrenoceptor beta 2(ADRB2)	0.057	0.41	0.521	0.088	0.609	0.52	1.358	0.135	0.101	0.219
NM_000060	adrenoceptor beta 3(ADRB3)	13.924	12.662	10.785	8.041	12.542	14.216	6.572	5.005	4.682	4.914
NM_001083913	adrenocortical dysplasia homolog(ACD)	17.984	36.562	17.55	4.36	6.09	7.619	9.072	8.659	23.815	7.32
NM_001127	adrenomedullin(ADM)	23.44	33.058	37.294	32.689	18.763	39.201	29.326	22.597	16.883	27.696
NM_024886	adrenomedullin 2(ADM2)	0.38	0.294	0.058	0.158	0.001	0.001	0.101	0.001	0.181	0.117
NM_001102386	adrenomedullin 5 (putative)(ADM5)	0.001	0.001	0.001	0.001	0.001	0.148	0.209	0.072	0.001	0.001
NM_001136116	advanced glycosylation end-product specific receptor(AGER)	0.285	0.465	0.423	0.001	0.577	0.242	1.313	0.059	0.374	1.122
NM_006594	advillin(AVIL)	1.598	2.137	1.457	1.88	1.179	1.697	1.732	1.455	0.953	0.801
NM_001130003	AE binding protein 1(AEBP1)	0.001	0.001	0.001	0.001	0.001	0.001	0.001	0.001	0.001	0.001
NM_001118890	AE binding protein 2(AEBP2)	25.843	26.255	20.155	18.988	45.686	11.265	7.688	8.972	3.973	5.9
NM_001168214	AF4/FMR2 family member 1(AFF1)	1.925	0.066	0.455	0.118	0.22	0.212	0.799	0.059	0.001	0.099
NM_002048	AF4/FMR2 family member 2(AFF2)	8.854	14.041	21.093	1.519	15.244	5.828	2.667	1.051	15.58	0.181
NM_001029859	AF4/FMR2 family member 3(AFF3)	0.465	0.153	0.2	0.409	0.779	0.906	0.416	0.09	2.322	0.253
NM_014442	AF4/FMR2 family member 4(AFF4)	0.532	0.058	0.171	0.156	0.096	0.319	0.601	0.077	0.119	0.232
NM_001217	afadin, adherens junction formation factor(AFDN)	7.44	38.143	12.262	7.733	16.845	16.479	21.964	5.271	46.254	8.465
NM_001134435	afamin(AFM)	0.61	1.178	6.758	0.195	1.77	2.152	2.928	1.199	2.595	1.736
NR_027906	AFDN antisense RNA 1 (head to head)(AFDN-AS1)	0.281	0.075	0.037	0.167	0.155	0.034	0.354	0.033	0.153	0.112
NR_003238	AFG3 like matrix AAA peptidase subunit 1, pseudogene(AFG3L1P)	0.336	0.209	0.102	0.838	2.071	1.904	3.409	0.37	0.641	0.104
NM_006814	AFG3 like matrix AAA peptidase subunit 2(AFG3L2)	43.051	49.71	40.794	73.914	42.033	80.703	58.824	46.425	35.544	40.954
NM_203468	aftiphilin(AFTPH)	0.129	0.16	0.079	0.179	0.066	0.476	0.414	0.001	2.384	1.954
NR_027032	AGAP2 antisense RNA 1(AGAP2-AS1)	0.001	0.001	0.001	0.001	0.001	0.001	0.001	0.001	0.001	0.001
NM_001099851	age-related maculopathy susceptibility 2(ARMS2)	0.001	0.001	0.001	0.001	0.001	0.001	0.001	0.001	0.001	0.001
NM_013245	aggrecan(ACAN)	56.944	59.501	75.993	84.199	77.072	130.835	96.12	117.747	36.594	134.123
NM_024775	agmatinase(AGMAT)	13.18	15.203	10.456	50.23	26.586	26.31	32.17	60.857	56.44	21.465
NM_001142317	agouti related neuropeptide(AGRP)	0.148	0.001	0.034	0.001	0.142	0.126	0.089	0.001	0.141	0.239
NM_001697	agouti signaling protein(ASIP)	70.685	128.117	108.434	105.928	157.738	119.992	157.753	119.764	169.192	198.44
NM_198686	agrin(AGRN)	2.234	3.826	1.938	1.764	1.825	3.193	1.875	1.438	2.104	1.84
NM_152406	AHA1, activator of heat shock 90kDa protein ATPase homolog 2 (yeast)(AHSA2)	2.794	1.678	2.388	7.49	1.965	5.495	5.511	5.806	0.336	23.047
NM_001639	AHNAK nucleoprotein(AHNAK)	0.001	0.001	0.001	0.161	0.001	0.001	0.001	0.001	0.001	0.001
NM_138434	AHNAK nucleoprotein 2(AHNAK2)	4.781	19.102	18.579	0.559	20.75	10.929	11.246	2.116	0.031	16.804
NM_153712	AhpC/TSA antioxidant enzyme domain containing 1(AAED1)	6.331	7.925	7.621	6.835	7.47	8.988	9.013	3.771	9.031	7.733
NR_036573	AI894139 pseudogene(LOC155060)	0.795	0.603	0.161	0.612	0.431	0.501	0.589	0.243	0.45	0.136
NM_032901	ajuba LIM protein(AJUBA)	5.053	5.847	3.259	12.995	5.977	4.501	5.128	12.498	7.522	13.684
NM_024611	akirin 1(AKIRIN1)	1.74	2.374	1.387	0.503	2.382	2.047	2.971	0.287	2.053	1.157
NR_024393	akirin 1 pseudogene(LOC646999)	0.001	0.001	0.001	0.001	0.001	0.001	0.001	0.054	0.001	0.001
NM_018082	akirin 2(AKIRIN2)	0.564	0.928	1.087	0.162	1.352	1.823	1.353	0.143	0.744	0.782
NM_152782	AKNA domain containing 1(AKNAD1)	0.001	0.001	0.001	0.001	0.001	0.001	0.001	0.001	0.001	0.001
NM_001098843	AKT1 substrate 1(AKT1S1)	0.001	0.03	0.001	0.001	0.001	0.001	0.001	0.001	0.001	0.088
NM_022492	AKT interacting protein(AKTIP)	6.313	4.781	5.786	11.326	4.763	11.938	15.334	7.612	9.621	16.439
NM_001015878	AKT serine/threonine kinase 1(AKT1)	0.737	0.48	0.336	0.245	0.738	0.626	1.71	0.608	0.211	0.409
NM_001645	AKT serine/threonine kinase 2(AKT2)	1.802	3.353	29.4	6.651	26.673	6.464	9.135	11.228	12.414	4.262
NM_005486	AKT serine/threonine kinase 3(AKT3)	21.297	39.109	30.173	3.93	24.687	24.121	29.668	6.016	18.506	13.941
NM_015687	aladin WD repeat nucleoporin(AAAS)	0.161	0.093	0.146	0.001	0.015	0.017	0.001	0.017	0.001	0.019
NM_031914	alanine--glyoxylate aminotransferase 2(AGXT2)	0.001	0.028	0.135	0.025	0.023	0.001	0.071	0.049	0.113	3.618
NM_000065	alanine-glyoxylate aminotransferase(AGXT)	0.001	0.001	0.001	0.001	0.001	0.001	0.001	0.001	0.001	0.001
NM_001029886	alanine and arginine rich domain containing protein(AARD)	0.001	0.001	0.001	0.001	0.001	0.001	0.001	0.001	0.001	0.001
NM_001624	alanyl-tRNA synthetase(AARS)	0.332	0.069	0.337	0.388	0.616	0.533	0.463	0.041	0.282	0.182
NM_020762	alanyl-tRNA synthetase 2, mitochondrial(AARS2)	1.952	1.224	1.35	0.464	0.608	0.978	1.027	0.163	0.408	1.907
NM_001159702	alanyl aminopeptidase, membrane(ANPEP)	0.001	0.063	0.062	0.028	0.053	0.319	0.328	0.028	0.033	0.379
NM_000513	albumin(ALB)	0.001	0.001	0.042	0.001	0.001	0.001	0.037	0.001	0.001	0.001
NM_144669	alcohol dehydrogenase, iron containing 1(ADHFE1)	0.001	0.001	0.001	0.001	0.001	0.001	0.109	0.001	0.001	0.001
NM_000707	alcohol dehydrogenase 1A (class I), alpha polypeptide(ADH1A)	0.001	0.001	0.001	0.001	0.001	0.001	0.084	0.001	0.001	0.001
NM_000709	alcohol dehydrogenase 1B (class I), beta polypeptide(ADH1B)	3.632	3.33	2.555	5.169	3.076	3.79	5.107	5.775	4.156	2.736
NM_000710	alcohol dehydrogenase 1C (class I), gamma polypeptide(ADH1C)	229.581	415.932	324.339	95.926	265.439	250.552	120.025	68.193	0.001	0.001
NM_000712	alcohol dehydrogenase 4 (class II), pi polypeptide(ADH4)	73.892	44.166	54.06	46.474	110.84	71.715	73.069	51.123	26.813	22.635
NM_000713	alcohol dehydrogenase 5 (class III), chi polypeptide(ADH5)	76.332	129.952	68.734	64.969	130.31	73.782	82.017	65.57	81.826	123.068
NM_001103	alcohol dehydrogenase 6 (class V)(ADH6)	0.001	0.057	0.094	0.017	0.047	0.087	0.033	0.237	0.039	0.001
NM_001167912	alcohol dehydrogenase 7 (class IV), mu or sigma polypeptide(ADH7)	8.002	0.797	2.261	0.655	2.569	1.206	0.722	0.186	0.086	0.021
NM_000733	aldehyde dehydrogenase 1 family member A1(ALDH1A1)	0.001	0.001	1.27	0.001	0.001	0.001	0.001	0.001	0.001	0.001
NM_003910	aldehyde dehydrogenase 1 family member A2(ALDH1A2)	47.51	52.596	73.46	111.868	153.81	186.75	288.531	124.102	104.838	77.869
NM_000738	aldehyde dehydrogenase 1 family member A3(ALDH1A3)	0.001	0.001	0.001	0.001	0.001	0.001	0.001	0.001	0.001	0.001
NM_000737	aldehyde dehydrogenase 1 family member B1(ALDH1B1)	0.001	0.093	0.182	0.331	0.001	0.001	0.001	0.575	0.095	3.963
NM_012208	aldehyde dehydrogenase 1 family member L1(ALDH1L1)	7.076	9.34	11.25	12.582	16.145	23.289	18.471	11.761	8.834	7.611
NM_001037172	aldehyde dehydrogenase 1 family member L2(ALDH1L2)	8.173	16.093	5.38	5.46	12.254	13.86	14.779	1.773	10.696	16.832
NM_000735	aldehyde dehydrogenase 2 family (mitochondrial)(ALDH2)	0.121	0.001	0.001	3.014	0.466	0.308	0.001	1.197	0.001	0.001
NM_001135648	aldehyde dehydrogenase 3 family member A1(ALDH3A1)	8.218	4.747	6.355	2.075	3.314	4.948	5.77	0.906	1.407	4.025
NM_001033088	aldehyde dehydrogenase 3 family member A2(ALDH3A2)	78.711	87.196	83.925	68.967	105.817	94.461	111.948	99.986	74.033	67.048
NM_001031709	aldehyde dehydrogenase 3 family member B1(ALDH3B1)	5.798	8.679	7.458	0.414	12.091	9.883	9.556	1.836	4.101	0.391
NM_001031720	aldehyde dehydrogenase 3 family member B2(ALDH3B2)	1.105	1.51	1.377	1.329	3.107	2.068	3.247	0.688	3.053	2.107
NM_003771	aldehyde dehydrogenase 4 family member A1(ALDH4A1)	0.001	0.001	0.001	0.001	0.001	0.001	0.001	0.001	0.001	0.001
NM_170783	aldehyde dehydrogenase 5 family member A1(ALDH5A1)	8.329	14.49	8.877	28.202	9.994	14.334	16.967	27.114	17.332	12.612
NM_005610	aldehyde dehydrogenase 6 family member A1(ALDH6A1)	23.501	26.226	16.044	10.063	17.77	22.587	35.013	6.646	13.857	10.771
NM_001202406	aldehyde dehydrogenase 7 family member A1(ALDH7A1)	3.304	1.321	0.957	0.744	1.331	1.653	2.199	0.229	2.003	1.686
NM_022716	aldehyde dehydrogenase 8 family member A1(ALDH8A1)	0.697	0.001	0.106	0.001	0.018	0.001	0.037	0.019	0.199	0.001
NM_000740	aldehyde dehydrogenase 9 family member A1(ALDH9A1)	4.078	0.47	1.229	0.7	1.661	1.804	3.344	0.611	4.821	2.277
NM_153348	aldehyde dehydrogenase 16 family member A1(ALDH16A1)	2.461	1.81	1.305	0.158	0.676	1.167	1.511	0.786	0.4	0.512
NM_002883	aldehyde dehydrogenase 18 family member A1(ALDH18A1)	11.278	19.505	9.588	19.643	5.789	14.799	9.564	24.522	6.705	7.636
NM_001160037	aldehyde oxidase 1(AOX1)	4.349	6.487	5.111	5.945	4.272	9.936	9.571	7.96	3.987	8.551
NM_153347	aldo-keto reductase family 1 member A1(AKR1A1)	0.541	2.924	1.856	0.342	0.496	0.547	0.618	0.212	0.369	0.977
NM_001647	aldo-keto reductase family 1 member B(AKR1B1)	0.001	1.205	0.001	0.134	0.062	0.206	0.065	0.133	0.001	0.001
NM_020320	aldo-keto reductase family 1 member B10(AKR1B10)	24.537	20.861	21.274	15.28	32.634	21.185	34.524	9.701	33.136	40.989
NM_001080954	aldo-keto reductase family 1 member B15(AKR1B15)	8.169	4.069	5.945	2.421	2.52	2.757	1.717	1.111	1.154	3.665
NM_001380	aldo-keto reductase family 1 member C1(AKR1C1)	6.331	4.097	2.899	0.377	2.194	2.853	2.996	0.431	1.208	0.981
NM_205859	aldo-keto reductase family 1 member C2(AKR1C2)	0.001	0.091	0.089	0.001	0.001	0.001	0.078	0.081	0.093	0.001
NM_003762	aldo-keto reductase family 1 member C3(AKR1C3)	1.622	0.973	1.101	0.644	1.152	1.133	1.587	0.282	0.928	0.684
NM_001844	aldo-keto reductase family 1 member C4(AKR1C4)	0.694	0.085	0.283	0.152	0.042	0.078	0.044	0.075	2.543	0.001
NR_026744	aldo-keto reductase family 1 member C6, pseudogene(AKR1C6P)	0.001	0.001	0.001	0.001	0.001	0.001	0.001	0.001	0.001	0.001
NR_027916	aldo-keto reductase family 1 member C8, pseudogene(AKR1C8P)	0.001	0.001	0.001	0.035	0.001	0.001	0.001	0.001	0.001	0.079
NM_006010	aldo-keto reductase family 1 member D1(AKR1D1)	200.122	172.606	249.644	200.241	155.851	197.446	205.584	291.28	218.21	135.226
NM_001040462	aldo-keto reductase family 1 member E2(AKR1E2)	0.001	0.001	0.001	0.001	0.001	0.001	0.001	0.001	0.001	0.001
NM_003713	aldo-keto reductase family 7 member A2(AKR7A2)	2.069	1.768	6.653	1.3	2.841	3.728	21.856	1.521	0.64	4.035
NR_002816	aldo-keto reductase family 7 member A2 pseudogene 1(AKR7A2P1)	1.005	1.205	1.446	0.439	0.488	1.28	1.862	0.501	0.782	0.832
NM_012092	aldo-keto reductase family 7 member A3(AKR7A3)	0.001	0.001	0.001	0.001	0.001	0.001	0.001	0.001	0.001	0.001
NM_000073	aldolase, fructose-bisphosphate A(ALDOA)	0.142	0.132	0.776	0.118	0.164	0.001	0.057	0.117	0.068	0.066
NM_000074	aldolase, fructose-bisphosphate B(ALDOB)	0.001	0.001	0.046	0.001	0.039	0.001	0.001	0.042	0.048	0.001
NM_005188	aldolase, fructose-bisphosphate C(ALDOC)	1.207	1.284	1.749	1.428	1.317	4.297	3.255	0.463	0.954	1.43
NM_019558	ALG1, chitobiosyldiphosphodolichol beta-mannosyltransferase(ALG1)	1.645	2.328	1.532	4.304	4.294	2.49	0.029	0.472	2.012	7.212
NM_001017438	ALG1, chitobiosyldiphosphodolichol beta-mannosyltransferase like(ALG1L)	0.001	0.001	0.001	0.001	0.001	0.078	0.001	0.001	8.704	0.001
NM_001136266	ALG1, chitobiosyldiphosphodolichol beta-mannosyltransferase like 2(ALG1L2)	109.117	44.881	33.127	18.509	22.906	41.696	21.937	11.174	26.017	24.752
NM_033108	ALG2, alpha-1,3/1,6-mannosyltransferase(ALG2)	0.001	0.001	0.001	0.001	0.001	0.001	0.001	0.001	0.001	0.001
NM_005806	ALG3, alpha-1,3- mannosyltransferase(ALG3)	0.001	0.001	0.001	0.001	0.001	0.001	0.001	0.001	0.001	0.001
NM_013357	ALG5, dolichyl-phosphate beta-glucosyltransferase(ALG5)	1.178	1.666	0.473	0.001	0.399	2.602	1.621	0.194	1.123	0.262
NM_013358	ALG6, alpha-1,3-glucosyltransferase(ALG6)	0.266	0.09	0.088	0.08	0.112	0.246	0.019	0.02	0.001	8.672
NM_024095	ALG8, alpha-1,3-glucosyltransferase(ALG8)	9.755	6.115	5.092	6.016	9.442	11.949	9.504	3.381	7.416	5.56
NM_001079673	ALG9, alpha-1,2-mannosyltransferase(ALG9)	10.865	13.22	8.778	1.2	9.386	6.098	10.382	0.62	2.404	2.728
NM_032854	ALG10, alpha-1,2-glucosyltransferase(ALG10)	1.396	1.226	1.273	1.481	0.686	1.581	0.527	0.671	0.222	1.614
NM_001013698	ALG10B, alpha-1,2-glucosyltransferase(ALG10B)	0.001	0.001	0.001	0.001	0.001	0.001	0.001	0.001	0.001	0.001
NM_001004334	ALG11, alpha-1,2-mannosyltransferase(ALG11)	0.001	0.001	0.001	0.001	0.001	0.001	0.001	0.001	0.001	0.011
NM_024122	ALG12, alpha-1,6-mannosyltransferase(ALG12)	12.7	15.016	12.179	16.056	15.204	17.61	14.951	12.837	7.893	11.752
NM_001100594	ALG13, UDP-N-acetylglucosaminyltransferase subunit(ALG13)	1.383	1.286	0.901	0.343	0.705	1.022	1.61	0.267	0.856	0.681
NM_145007	ALG14, UDP-N-acetylglucosaminyltransferase subunit(ALG14)	0.001	0.001	0.001	0.001	0.001	0.001	0.001	0.001	0.131	0.021
NM_133638	alkaline ceramidase 1(ACER1)	0.037	0.153	0.017	0.015	0.084	0.016	0.001	0.001	0.035	0.001
NM_001010969	alkaline ceramidase 2(ACER2)	0.001	0.001	0.001	0.001	0.001	0.001	0.001	0.001	0.001	0.001
NM_018384	alkaline ceramidase 3(ACER3)	0.001	0.001	0.268	0.001	0.001	0.001	0.001	0.001	0.001	0.045
NM_001649	alkaline phosphatase, intestinal(ALPI)	2.059	1.927	3.13	1.057	0.423	1.908	0.709	0.885	0.476	1.155
NM_000515	alkaline phosphatase, liver/bone/kidney(ALPL)	0.001	0.001	0.001	0.001	0.001	0.001	0.001	0.001	0.001	0.001
NM_001650	alkaline phosphatase, placental(ALPP)	0.001	0.001	0.016	0.001	0.014	0.015	0.086	0.001	0.017	0.001
NM_031422	alkaline phosphatase, placental like 2(ALPPL2)	0.001	0.001	0.149	0.001	0.659	0.346	0.098	0.001	0.155	0.001
NR_038907	ALKBH3 antisense RNA 1(ALKBH3-AS1)	0.001	0.001	0.001	0.001	0.001	0.001	0.001	0.001	0.001	0.001
NM_006041	alkB homolog 1, histone H2A dioxygenase(ALKBH1)	1.189	2.51	2.669	0.532	0.915	0.155	0.476	0.075	0.001	0.085
NM_001145524	alkB homolog 2, alpha-ketoglutarate dependent dioxygenase(ALKBH2)	46.656	69.885	48.855	28.48	23.669	44.587	60.991	26.082	27.151	41.618
NM_139244	alkB homolog 3, alpha-ketoglutaratedependent dioxygenase(ALKBH3)	6.051	4.339	3.547	0.367	3.939	5.234	2.856	0.34	0.489	0.456
NM_017643	alkB homolog 4, lysine demethylase(ALKBH4)	1.205	1.217	1.68	0.7	1.949	2.106	2.948	0.426	2.611	1.051
NM_017775	alkB homolog 5, RNA demethylase(ALKBH5)	5.779	5.573	5.27	3.83	4.776	6.756	13.154	2.273	5.689	5.323
NM_032902	alkB homolog 6(ALKBH6)	10.506	13.378	11.912	9.121	5.844	8.857	7.8	8.004	12.725	10.276
NM_032320	alkB homolog 7(ALKBH7)	7.927	15.469	14.492	3.49	18.396	22.426	9.649	6.901	10.233	13.921
NM_138794	alkB homolog 8, tRNA methyltransferase(ALKBH8)	5.942	5.391	5.105	6.076	15.805	6.883	7.978	5.264	0.187	1.363
NM_001004458	alkylglycerol monooxygenase(AGMO)	0.285	0.088	0.001	0.001	0.001	0.001	0.001	0.313	0.001	0.352
NM_003684	alkylglycerone phosphate synthase(AGPS)	0.493	0.306	0.39	0.382	0.177	0.363	0.342	0.596	0.564	0.243
NM_001171507	all-trans retinoic acid induced differentiation factor(ATRAID)	53.613	31.086	33.916	9.87	21.913	23.139	16.216	7.804	6.378	7.628
NM_018457	allantoicase(ALLC)	40.789	74.451	45.118	44.75	25.169	55.101	52.559	44.561	46.416	36.926
NM_001642	allograft inflammatory factor 1(AIF1)	31.15	40.135	35.159	5.947	12.169	13.035	9.016	5.706	12.481	18.827
NM_001190456	allograft inflammatory factor 1 like(AIF1L)	3.89	1.628	1.166	0.784	0.556	2.148	1.067	0.596	0.001	0.001
NM_015141	ALMS1, centrosome and basal body associated protein(ALMS1)	0.936	1.849	0.812	0.891	0.633	1.087	1.06	0.038	1.677	0.909
NR_003691	ALMS1, centrosome and basal body associated protein pseudogene 1(ALMS1P1)	0.001	0.001	0.001	0.001	0.001	0.001	0.001	0.001	0.001	0.001
NR_040089	ALOX12 antisense RNA 1(ALOX12-AS1)	14.987	23.767	15.749	19.791	16.154	25.461	15.535	11.298	8.168	7.132
NR_036557	alpha-1,3-mannosyl-glycoprotein 4-beta-N-acetylglucosaminyltransferase-like protein LOC641515 homolog(LOC100506747)	0.001	0.001	0.001	0.041	0.001	0.001	0.001	0.001	0.001	0.001
NM_016188	alpha-1,4-N-acetylglucosaminyltransferase(A4GNT)	0.001	0.001	0.001	0.001	0.001	0.001	0.048	0.001	0.001	0.001
NM_130847	alpha-1-B glycoprotein(A1BG)	2.241	3.122	1.139	0.814	0.588	1.509	1.603	0.724	0.916	1.137
NM_001651	alpha-1-microglobulin/bikunin precursor(AMBP)	0.101	0.283	0.462	0.126	1.871	0.688	1.418	0.752	2.898	0.422
NM_001190274	alpha-2-glycoprotein 1, zinc-binding(AZGP1)	9.269	8.835	4.372	1.99	3.375	7.175	6.669	2.165	3.266	1.796
NR_036679	alpha-2-glycoprotein 1, zinc-binding pseudogene 1(AZGP1P1)	0.001	0.001	0.001	0.001	0.001	0.001	0.001	0.001	0.001	0.001
NM_000049	alpha-2-macroglobulin(A2M)	0.389	0.783	0.295	0.001	0.648	0.44	0.001	0.001	0.001	0.001
NM_144685	alpha-2-macroglobulin like 1(A2ML1)	0.452	0.001	0.103	0.001	0.145	0.352	0.06	0.093	0.359	0.001
NR_040112	alpha-2-macroglobulin pseudogene 1(A2MP1)	0.001	0.001	0.001	0.001	0.001	0.001	0.062	0.001	0.001	0.001
NM_024683	alpha- and gamma-adaptin binding protein(AAGAB)	3.013	3.886	5.245	1.478	7.486	8.201	9.042	3.896	3.592	1.457
NM_001168235	alpha-methylacyl-CoA racemase(AMACR)	0.014	0.001	0.001	0.001	0.011	0.001	0.001	0.001	0.001	0.026
NM_000308	alpha-N-acetylgalactosaminidase(NAGA)	54.951	129.77	96.571	38.404	37.071	42.056	55.984	29.946	39.159	40.32
NM_017489	alpha 1,4-galactosyltransferase(A4GALT)	1.57	1.957	1.975	0.443	2.03	3.12	4.472	0.311	0.928	3.253
NM_001641	alpha 2-HS glycoprotein(AHSG)	103.915	70.123	53.668	161.162	95.203	145.638	136.541	145.632	328.565	214.152
NM_001134439	alpha fetoprotein(AFP)	7.868	10.73	4.463	1.097	6.591	6.282	6.158	0.545	0.69	0.888
NM_016725	alpha hemoglobin stabilizing protein(AHSP)	0.001	0.001	0.001	0.001	0.001	0.001	0.001	0.001	0.155	11.769
NM_001102653	alpha kinase 1(ALPK1)	4.088	3.522	4.04	0.317	3.229	1.541	5.334	0.26	1.467	1.533
NM_052960	alpha kinase 2(ALPK2)	4.092	14.979	9.869	1.096	23.271	20.741	24.822	15.345	45.191	8.183
NM_020800	alpha kinase 3(ALPK3)	4.321	4.08	2.47	0.196	3.575	3.561	4.267	0.23	1.845	1.034
NM_000409	alpha tocopherol transfer protein(TTPA)	0.048	0.001	0.001	0.04	0.001	0.001	0.001	0.001	0.001	0.001
NM_001039582	alpha tocopherol transfer protein like(TTPAL)	0.001	0.001	0.359	0.001	0.001	0.001	0.001	0.162	0.047	0.001
NM_001032383	alpha tubulin acetyltransferase 1(ATAT1)	28.394	18.822	16.589	31.623	21.01	29.247	27.077	53.413	40.215	31.23
NM_015391	Alport syndrome, mental retardation, midface hypoplasia and elliptocytosis chromosomal region gene 1(AMMECR1)	68.297	59.704	41.983	19.493	69.661	36.519	40.749	14.204	20.137	21.372
NM_020936	ALS2, alsin Rho guanine nucleotide exchange factor(ALS2)	12.081	14.22	21.327	25.795	20.203	32.284	36.024	18.152	17.099	9.452
NM_147195	ALS2 C-terminal like(ALS2CL)	0.001	0.115	0.068	0.801	0.076	0.651	2.732	0.734	0.071	1.717
NR_038361	Alu-mediated CDKN1A/p21 transcriptional regulator (non-protein coding)(APTR)	2.537	4.283	6.34	4.407	5.497	6.185	8.195	8.173	9.991	2.043
NM_007001	ALX homeobox 1(ALX1)	2.997	4.367	3.558	3.85	6.009	7.35	4.254	6.015	2.481	0.837
NM_006510	ALX homeobox 3(ALX3)	13.395	12.169	8.105	7.484	6.433	7.258	9.442	9.703	13.372	14.335
NM_021947	ALX homeobox 4(ALX4)	3.489	3.036	3.66	1.62	2.715	3.951	5.944	3.124	2.147	0.729
NM_005803	Aly/REF export factor(ALYREF)	44.059	93.393	70.447	117.425	138.372	147.086	179.572	78.657	88.956	120.578
NM_016540	ameloblastin(AMBN)	0.605	0.261	0.355	0.323	0.582	0.257	1.038	0.214	0.371	0.44
NM_182706	amelogenin, X-linked(AMELX)	6.34	3.375	3.051	4.899	1.98	6.283	4.369	4.037	4.518	3.585
NM_001143854	amelogenin, Y-linked(AMELY)	0.001	0.019	0.018	0.017	0.001	0.001	0.001	0.001	0.001	0.001
NM_213600	amelotin(AMTN)	0.001	0.001	0.001	0.001	0.001	0.001	0.001	0.022	0.001	0.001
NM_152449	amidohydrolase domain containing 1(AMDHD1)	0.539	0.738	0.231	0.632	0.611	0.889	0.609	0.497	0.303	0.205
NM_001146099	amidohydrolase domain containing 2(AMDHD2)	2.457	2.654	3.216	0.691	2.197	3.601	3.456	0.425	1.776	1.76
NM_001097633	amine oxidase, copper containing 1(AOC1)	3.217	5.15	5.79	1.364	5.475	3.711	2.154	0.67	1.663	4.794
NM_012089	amine oxidase, copper containing 2(AOC2)	3.995	4.209	3.643	1.539	3.354	4.824	3.332	0.476	0.78	1.358
NM_003755	amine oxidase, copper containing 3(AOC3)	107.593	152.089	84.805	100.357	37.642	50.565	94.616	128.553	130.766	95.288
NR_002787	amine oxidase, copper containing 4, pseudogene(AOC4P)	0.001	0.001	0.001	0.001	0.054	0.001	0.001	0.001	0.001	0.001
NM_198999	amino-terminal enhancer of split(AES)	0.001	0.001	0.001	0.001	0.001	0.029	0.028	0.001	0.001	0.001
NM_001199139	aminoacylase 1(ACY1)	0.001	0.001	0.078	0.001	0.001	0.001	0.001	0.001	0.001	0.001
NM_080672	aminoacylase 3(ACY3)	0.001	0.001	0.001	0.001	0.001	0.001	0.001	0.001	0.001	0.001
NM_001142599	aminoacyl tRNA synthetase complex interacting multifunctional protein 1(AIMP1)	89.864	71.813	118.367	56.321	38.184	45.633	49.992	58.822	12.199	18.402
NM_006320	aminoacyl tRNA synthetase complex interacting multifunctional protein 2(AIMP2)	7.502	8.53	9.345	7.532	13.628	15.099	12.498	5.68	5.378	14.043
NM_181844	aminoadipate-semialdehyde dehydrogenase(AASDH)	0.001	0.001	0.12	0.001	0.202	0.267	1.196	0.001	0.001	0.001
NM_015446	aminoadipate-semialdehyde dehydrogenase-phosphopantetheinyl transferase(AASDHPPT)	1.946	3.03	2.725	0.134	1.846	1.26	4.611	0.151	3.004	1.243
NM_005786	aminoadipate-semialdehyde synthase(AASS)	0.353	0.329	0.407	0.154	0.215	0.474	0.417	0.077	0.142	0.224
NM_016246	aminoadipate aminotransferase(AADAT)	3.129	12.454	3.384	0.423	2.745	1.113	1.689	0.72	6.87	0.001
NM_138342	aminocarboxymuconate semialdehyde decarboxylase(ACMSD)	0.029	2.312	1.466	0.097	0.743	1.614	2.129	0.169	1.06	5.952
NM_000066	aminolevulinate dehydratase(ALAD)	0.001	0.001	0.001	0.001	0.07	0.001	0.036	0.001	0.043	0.001
NM_000519	aminomethyltransferase(AMT)	0.96	535.484	23.865	0.001	4.252	5.507	1.633	1.386	0.001	0.001
NM_024680	aminopeptidase-like 1(NPEPL1)	0.099	0.74	0.907	0.103	0.977	2.789	2.349	0.369	1.494	0.967
NM_006328	aminopeptidase puromycin sensitive(NPEPPS)	1.407	3.815	4.35	4.26	1.057	2.857	3.241	5.504	2.618	2.62
NR_036750	aminopeptidase puromycin sensitive pseudogene(LOC440434)	24.298	23.388	19.336	11.255	11.909	22.026	17.69	7.838	24.461	22.692
NM_031463	AMMECR1 like(AMMECR1L)	5.978	8.86	6.445	1.094	5.403	6.154	10.278	0.752	6.427	4.477
NM_030962	amnion associated transmembrane protein(AMN)	4.33	4.62	4.574	1.45	5.572	8.733	5.053	0.329	2.808	2.598
NM_001654	amphiphysin(AMPH)	12.077	25.135	13.559	12.045	4.328	13.709	13.119	14.115	5.327	6.712
NM_001677	amphiregulin(AREG)	26.002	138.838	111.62	7.255	80.821	72.756	63.233	13.612	4.808	28.686
NM_001008536	amylase, alpha 1A (salivary)(AMY1A)	0.026	0.001	0.024	0.001	0.001	0.022	0.021	0.001	0.001	0.001
NM_001008496	amylase, alpha 1B (salivary)(AMY1B)	0.609	0.345	0.217	0.286	0.449	0.315	0.996	0.197	0.707	0.711
NM_001008505	amylase, alpha 1C (salivary)(AMY1C)	0.001	0.001	0.001	0.001	0.001	0.001	0.001	0.001	0.001	0.001
NM_000743	amylase, alpha 2A (pancreatic)(AMY2A)	0.028	0.104	0.026	0.001	0.022	0.309	0.134	0.069	0.134	0.415
NM_020996	amylase, alpha 2B (pancreatic)(AMY2B)	0.001	0.001	0.001	0.001	0.001	0.001	0.001	0.001	0.001	0.001
NM_000702	amylo-alpha-1, 6-glucosidase, 4-alpha-glucanotransferase(AGL)	0.254	0.142	0.062	0.098	0.143	0.101	0.298	0.112	0.129	0.125
NM_001025248	amyloid beta precursor like protein 1(APLP1)	4.07	4.35	5.725	22.901	19.735	30.858	37.18	20.35	9.126	4.047
NM_001661	amyloid beta precursor like protein 2(APLP2)	3.132	2.806	0.846	4.094	3.573	4.434	4.085	5.452	7.91	5.152
NM_000522	amyloid beta precursor protein(APP)	0.074	0.034	0.001	0.001	0.028	0.001	0.001	0.001	0.001	1.094
NM_001163646	amyloid beta precursor protein binding family A member 1(APBA1)	0.001	0.001	0.001	0.001	0.001	0.001	0.001	0.001	0.001	0.001
NM_005520	amyloid beta precursor protein binding family A member 2(APBA2)	25.783	35.616	59.021	15.776	39.293	59.596	75.733	17.621	46.141	41.667
NM_004910	amyloid beta precursor protein binding family A member 3(APBA3)	4.528	4.639	3.231	3.56	2.56	6.689	3.799	5.573	1.273	5.04
NM_145729	amyloid beta precursor protein binding family B member 1(APBB1)	66.98	76.453	91.074	291.934	150.041	125.19	150.788	242.956	358.267	226.951
NM_019060	amyloid beta precursor protein binding family B member 1 interacting protein(APBB1IP)	0.001	0.001	0.001	0.001	0.001	0.001	0.001	0.001	0.001	0.001
NM_004329	amyloid beta precursor protein binding family B member 2(APBB2)	7.421	8.951	10.011	1.424	9.595	10.478	9.277	1.097	6.907	6.062
NM_133368	amyloid beta precursor protein binding family B member 3(APBB3)	15.828	19.909	14.108	1.407	15.139	14.619	12.774	1.323	3.019	4.332
NM_006400	amyloid beta precursor protein binding protein 2(APPBP2)	45.585	72.423	47.183	62.975	46.158	53.226	57.552	66.75	55.179	80.889
NM_001657	amyloid P component, serum(APCS)	0.219	4.356	0.801	0.911	0.056	0.249	1.347	0.001	0.209	2.031
NM_001169118	amyotrophic lateral sclerosis 2 chromosome region candidate 11(ALS2CR11)	0.431	0.467	0.851	1.639	2.432	4.954	3.691	0.681	1.284	0.78
NM_001127700	amyotrophic lateral sclerosis 2 chromosome region candidate 12(ALS2CR12)	0.001	0.001	0.55	0.001	0.001	0.001	0.276	0.071	0.137	0.053
NM_022736	anaphase promoting complex subunit 1(ANAPC1)	52.805	110.816	61.9	6.291	58.398	27.936	26.099	7.697	13	4.807
NR_026847	anaphase promoting complex subunit 1 pseudogene(LOC285074)	0.001	0.001	0.001	0.038	0.001	0.001	0.001	0.038	0.001	0.001
NR_037931	anaphase promoting complex subunit 1 pseudogene 1(ANAPC1P1)	0.001	0.049	0.048	0.044	0.242	0.357	0.546	0.216	0.001	0.34
NM_013390	anaphase promoting complex subunit 2(ANAPC2)	2.984	4.084	5.688	0.932	5.655	5.757	7.209	0.433	1.084	0.894
NM_013391	anaphase promoting complex subunit 4(ANAPC4)	0.09	0.139	0.109	0.025	0.323	0.025	0.407	0.001	0.001	0.194
NM_016260	anaphase promoting complex subunit 5(ANAPC5)	0.049	0.101	0.108	0.008	0.061	0.025	0.055	0.008	0.094	0.018
NM_016261	anaphase promoting complex subunit 7(ANAPC7)	3.116	1.139	2.537	1.14	7.14	4.884	9.648	2.936	5.979	3.81
NM_014906	anaphase promoting complex subunit 10(ANAPC10)	0.114	0.119	0.026	0.001	0.044	0.205	1.568	0.035	0.041	0.315
NM_001002913	anaphase promoting complex subunit 11(ANAPC11)	3.909	10.285	4.786	5.471	3.611	3.7	3.486	7.091	1.278	9.921
NM_015420	anaphase promoting complex subunit 13(ANAPC13)	7.414	10.508	15.116	10.424	32.956	19.963	20.318	11.909	12.874	3.98
NM_014062	anaphase promoting complex subunit 15(ANAPC15)	24.717	17.856	21.024	41.313	25.057	27.464	38.489	46.022	32.216	47.53
NM_001242704	anaphase promoting complex subunit 16(ANAPC16)	0.001	0.001	0.001	0.03	0.001	0.182	0.344	0.059	0.068	0.001
NM_004327	anaplastic lymphoma receptor tyrosine kinase(ALK)	12.139	10.906	10.923	5.992	5.794	11.258	4.476	7.289	4.81	6.665
NM_181608	ancient ubiquitous protein 1(AUP1)	0.584	0.001	0.001	0.001	0.45	1.489	0.001	0.482	0.001	2.704
NM_032780	androgen dependent TFPI regulating protein(ADTRP)	2.185	3.761	1.96	0.575	1.178	1.3	1.428	0.721	0.695	0.001
NM_016129	androgen induced 1(AIG1)	7.265	10.97	11.089	8.786	27.562	21.689	20.349	9.984	13.858	12.812
NM_000082	androgen receptor(AR)	1.136	0.973	1.119	2.34	2.73	4.441	4.657	0.675	1.561	0.925
NM_024719	androglobin(ADGB)	0.196	0.425	0.001	0.054	0.05	1.22	0.052	0.162	1.183	0.181
NM_015325	angel homolog 1(ANGEL1)	1.707	1.99	1.791	0.388	2.358	2.026	2.891	0.087	0.959	0.379
NM_144581	angel homolog 2(ANGEL2)	4.979	11.204	11.105	4.86	20.721	9.316	8.023	20.915	1.733	2.366
NM_001097612	angio associated migratory cell protein(AAMP)	7.727	8.757	8.456	8.127	19.832	15.913	23.65	8.805	13.847	9.837
NM_018061	angiogenic factor with G-patch and FHA domains 1(AGGF1)	19.956	18.89	12.238	4.802	13.147	11.273	20.559	2.89	7.594	11.909
NM_001098202	angiogenin(ANG)	0.938	0.056	0.166	0.502	0.001	0.026	0.001	0.075	0.087	0.028
NM_001114120	angiomotin(AMOT)	0.139	1.517	2.246	0.619	3.58	5.143	6.331	0.687	1.109	0.658
NM_133174	angiomotin like 1(AMOTL1)	0.478	1.171	0.594	0.865	0.535	1.438	1.772	0.859	0.083	0.482
NM_016223	angiomotin like 2(AMOTL2)	14.589	9.288	4.597	24.147	7.09	14.081	11.908	17.106	24.963	21.887
NM_001146261	angiopoietin 1(ANGPT1)	0.001	0.001	0.016	0.001	0.014	0.001	0.014	0.001	0.001	0.033
NM_001159542	angiopoietin 2(ANGPT2)	0.116	1.297	0.159	0.048	0.224	0.395	0.791	0.001	0.388	3.979
NM_016010	angiopoietin 4(ANGPT4)	1.164	1.289	1.087	0.207	2.412	1.601	1.753	0.069	0.344	0.385
NM_004690	angiopoietin like 1(ANGPTL1)	6.044	5.886	5.028	0.891	2.669	2.693	4.452	1.027	1.988	2.134
NM_012118	angiopoietin like 2(ANGPTL2)	8.768	15.524	14.874	7.007	5.553	7.328	10.375	10.107	2.743	2.748
NM_014516	angiopoietin like 3(ANGPTL3)	11.918	21.401	12.208	14.671	5.019	12.838	13.706	16.414	60.278	12.566
NM_144563	angiopoietin like 4(ANGPTL4)	10.285	12.914	16.078	12.83	6.67	9.855	15.529	18.339	24.547	8.72
NM_178167	angiopoietin like 5(ANGPTL5)	12.505	9.398	6.995	14.853	5.794	11.975	14.432	11.695	17.006	15.348
NM_031942	angiopoietin like 6(ANGPTL6)	0.001	0.03	0.001	0.516	0.277	0.556	1.179	0.297	0.562	0.454
NM_021167	angiopoietin like 7(ANGPTL7)	4.346	6.017	4.202	2.568	5.898	4.533	9.722	2.167	5.61	3.03
NM_018704	angiopoietin like 8(ANGPTL8)	5.432	8.071	4.365	0.981	3.104	2.876	3.995	0.649	1.832	1.807
NM_000834	angiotensin I converting enzyme(ACE)	0.016	0.087	0.071	0.001	0.001	0.013	0.15	0.013	0.06	0.362
NM_021828	angiotensin I converting enzyme 2(ACE2)	0.001	0.099	0.001	0.001	0.148	0.018	0.001	0.001	0.001	0.001
NM_020367	angiotensin II receptor associated protein(AGTRAP)	0.662	1.732	1.679	0.395	1.529	1.037	1.54	0.205	0.138	0.191
NM_004859	angiotensin II receptor type 1(AGTR1)	47.732	92.102	95.115	11.633	74.726	80.715	79.303	5.924	57.367	36.959
NM_000730	angiotensin II receptor type 2(AGTR2)	0.001	0.001	0.001	0.001	0.001	0.001	0.001	0.001	0.053	0.001
NM_000064	angiotensinogen(AGT)	39.637	53.818	82.172	1.996	10.729	15.922	22.581	4.866	0.869	0.455
NM_018700	anillin actin binding protein(ANLN)	0.125	0.252	0.418	0.156	0.417	0.655	2.053	0.138	0.02	0.753
NM_054113	ANKH inorganic pyrophosphate transport regulator(ANKH)	0.001	0.001	0.001	0.001	0.001	0.001	0.112	0.001	0.001	0.78
NR_038997	ANKRD34C antisense RNA 1(ANKRD34C-AS1)	0.001	0.001	0.001	0.001	0.001	0.001	0.001	0.001	0.001	0.001
NR_040115	ANKRD62P1-PARP4P3 readthrough, transcribed pseudogene(ANKRD62P1-PARP4P3)	0.001	0.001	0.001	0.001	0.001	0.001	0.001	0.001	0.001	0.001
NM_001142634	ankyrin 1(ANK1)	0.001	0.001	0.001	0.001	0.041	0.001	0.001	0.001	0.001	0.001
NM_001159576	ankyrin 2(ANK2)	0.053	0.272	0.8	0.088	0.102	0.858	0.383	0.022	13.836	0.418
NM_021004	ankyrin 3(ANK3)	39.07	2.682	39.9	27.832	3.33	3.307	20.075	36.257	32.106	31.55
NM_144725	ankyrin and armadillo repeat containing(ANKAR)	0.001	0.001	0.001	0.001	0.001	0.001	0.001	0.001	0.001	0.001
NM_130797	ankyrin repeat, SAM and basic leucine zipper domain containing 1(ASZ1)	0.041	0.818	0.522	0.001	0.032	0.817	0.753	0.001	0.001	0.001
NM_172139	ankyrin repeat and BTB domain containing 1(ABTB1)	0.001	0.001	0.001	0.519	0.001	0.001	0.001	0.001	0.001	0.001
NM_145866	ankyrin repeat and BTB domain containing 2(ABTB2)	0.216	0.446	0.314	0.062	0.187	0.373	0.665	0.161	0.528	0.719
NM_182758	ankyrin repeat and death domain containing 1A(ANKDD1A)	0.001	0.024	0.001	0.001	0.001	0.043	0.142	0.021	0.001	0.117
NM_198880	ankyrin repeat and EF-hand domain containing 1(ANKEF1)	12.499	9.222	4.3	8.916	4.199	9.652	13.208	8.924	13.357	10.83
NM_153252	ankyrin repeat and fibronectin type III domain containing 1(ANKFN1)	0.53	0.446	0.245	0.096	0.347	0.432	0.634	0.06	0.339	0.128
NM_016404	ankyrin repeat and FYVE domain containing 1(ANKFY1)	309.572	532.885	292.126	552.03	334.084	345.639	270.588	500.252	315.959	381.572
NM_019024	ankyrin repeat and IBR domain containing 1(ANKIB1)	2.216	2.698	2.982	0.42	1.864	1.894	3.164	0.135	1.044	0.342
NM_017763	ankyrin repeat and KH domain containing 1(ANKHD1)	0.244	0.359	0.185	0.001	0.219	0.362	0.585	0.001	0.639	0.075
NM_178536	ankyrin repeat and kinase domain containing 1(ANKK1)	0.001	0.001	0.001	0.001	0.001	0.001	0.001	0.001	0.001	0.001
NM_152379	ankyrin repeat and LEM domain containing 1(ANKLE1)	2.939	4.421	5.759	3.427	11.217	11.26	9.257	5.31	8.588	4.513
NM_015139	ankyrin repeat and LEM domain containing 2(ANKLE2)	1.593	0.814	1.74	1.013	2.663	1.134	2.343	0.722	0.766	1.54
NM_016578	ankyrin repeat and MYND domain containing 1(ANKMY1)	3.49	4.61	2.952	0.24	3.69	1.674	3.025	0.089	8.348	1.155
NM_020348	ankyrin repeat and MYND domain containing 2(ANKMY2)	0.109	0.217	0.283	0.528	0.323	0.264	0.584	0.141	0.873	0.115
NM_001042357	ankyrin repeat and SOCS box containing 1(ASB1)	0.031	0.001	0.001	0.001	0.169	0.213	0.025	0.001	0.179	0.001
NM_001204199	ankyrin repeat and SOCS box containing 2(ASB2)	1.039	0.835	0.388	0.001	0.218	0.281	0.832	0.001	0.09	1.18
NM_016134	ankyrin repeat and SOCS box containing 3(ASB3)	13.205	18.605	9.493	1.481	9.87	7.287	9.372	2.384	4.78	5.441
NM_016135	ankyrin repeat and SOCS box containing 4(ASB4)	0.106	0.491	0.192	0.044	0.081	0.045	0.633	0.087	0.101	0.001
NM_130386	ankyrin repeat and SOCS box containing 5(ASB5)	1.512	0.221	11.869	0.443	0.457	0.705	0.332	0.049	0.396	0.055
NM_017891	ankyrin repeat and SOCS box containing 6(ASB6)	8.539	12.261	14.255	10.58	6.81	18.486	11.739	19.1	26.435	22.812
NM_198277	ankyrin repeat and SOCS box containing 7(ASB7)	0.089	0.021	1.212	2.593	0.017	0.339	0.408	0.676	0.063	0.287
NM_024108	ankyrin repeat and SOCS box containing 8(ASB8)	7.318	17.844	11.122	9.391	10.415	15.824	23.249	11.977	37.753	14.364
NM_001033019	ankyrin repeat and SOCS box containing 9(ASB9)	0.001	0.001	0.001	0.001	0.001	0.001	0.001	0.001	0.001	0.001
NR_033769	ankyrin repeat and SOCS box containing 9 pseudogene 1(ASB9P1)	0.286	0.745	0.313	0.047	0.22	0.826	0.549	0.283	0.436	0.529
NM_080927	ankyrin repeat and SOCS box containing 10(ASB10)	93.497	121.59	59.115	4.622	51.638	36.893	48.756	4.263	8.465	8.707
NM_130384	ankyrin repeat and SOCS box containing 11(ASB11)	0.778	1.184	1.321	2.759	1.197	2.462	2.659	2.506	1.213	0.621
NM_130767	ankyrin repeat and SOCS box containing 12(ASB12)	0.001	0.001	0.001	0.039	0.001	0.001	0.037	0.001	0.001	0.001
NM_024727	ankyrin repeat and SOCS box containing 13(ASB13)	0.001	0.001	0.001	0.001	0.001	0.001	0.001	0.001	0.001	0.001
NM_001143764	ankyrin repeat and SOCS box containing 14(ASB14)	0.001	0.001	0.001	0.001	0.001	0.001	0.114	0.001	0.001	0.131
NM_130468	ankyrin repeat and SOCS box containing 15(ASB15)	12.386	11.835	7.389	5.961	5.302	7.169	13.81	11.979	8.69	10.84
NM_080875	ankyrin repeat and SOCS box containing 16(ASB16)	3.162	3.174	1.973	1.359	1.132	2.71	2.087	2.493	2.143	1.694
NM_080911	ankyrin repeat and SOCS box containing 17(ASB17)	12.972	20.503	16.946	25.381	30.758	30.962	30.175	17.544	18.195	18.816
NM_213599	ankyrin repeat and SOCS box containing 18(ASB18)	0.321	3.465	1.615	0.001	1.643	0.96	2.11	0.127	0.239	1.213
NM_015268	ankyrin repeat and sterile alpha motif domain containing 1A(ANKS1A)	5.783	12.523	12.119	0.572	10.914	4.526	11.758	0.497	4.683	2.551
NM_152851	ankyrin repeat and sterile alpha motif domain containing 1B(ANKS1B)	0.001	0.109	9.113	0.001	0.001	0.001	0.001	0.001	0.001	0.108
NM_133466	ankyrin repeat and sterile alpha motif domain containing 3(ANKS3)	3.279	3.641	2.508	0.205	1.738	2.336	5.249	0.64	4.103	8.353
NM_147127	ankyrin repeat and sterile alpha motif domain containing 4B(ANKS4B)	4.996	2.636	3.446	2.702	3.879	4.654	4.671	5.955	1.221	0.001
NM_173563	ankyrin repeat and sterile alpha motif domain containing 6(ANKS6)	0.001	0.001	0.001	0.001	0.001	0.001	0.001	0.001	0.001	0.001
NM_001145045	ankyrin repeat and ubiquitin domain containing 1(ANKUB1)	2.197	0.876	1.145	0.652	1.074	0.785	2.261	0.446	2.196	1.372
NM_018103	ankyrin repeat and zinc finger domain containing 1(ANKZF1)	9.139	8.548	10.664	2.244	3.575	3.84	6.901	0.405	3.679	3.842
NM_014419	ankyrin repeat domain 1(ANKRD1)	0.09	0.001	0.164	0.001	0.138	0.001	0.144	0.001	0.257	0.166
NM_020366	ankyrin repeat domain 2(ANKRD2)	0.001	0.001	0.001	0.001	0.001	0.001	0.001	0.001	0.001	0.001
NM_001242911	ankyrin repeat domain 6(ANKRD6)	51.261	72.879	41.449	11.359	31.556	23.337	35.929	8.426	14.539	19.635
NM_019859	ankyrin repeat domain 7(ANKRD7)	0.028	0.051	0.05	0.001	0.042	0.514	0.22	0.091	0.001	0.001
NM_152339	ankyrin repeat domain 9(ANKRD9)	2.724	4.38	1.739	1.518	2.906	5.619	3.425	4.973	3.563	2.52
NM_017682	ankyrin repeat domain 10(ANKRD10)	0.001	0.001	0.001	0.001	0.001	0.041	0.001	0.04	0.001	0.001
NM_013300	ankyrin repeat domain 11(ANKRD11)	7.839	6.614	6.65	13.069	10.106	10.582	12.158	16.135	12.403	9.11
NM_015241	ankyrin repeat domain 12(ANKRD12)	1.805	4.864	2.058	1.377	1.057	2.692	1.837	1.893	1.347	3.023
NM_033138	ankyrin repeat domain 13A(ANKRD13A)	220.636	192.137	157.497	4.431	109.991	35.436	58.427	4.312	8.86	3.363
NM_152361	ankyrin repeat domain 13B(ANKRD13B)	0.897	0.556	1.636	1.82	0.997	3.343	3.429	2.177	3.611	0.922
NM_030901	ankyrin repeat domain 13C(ANKRD13C)	0.1	0.001	0.001	0.001	0.001	0.001	0.001	0.165	0.001	0.001
NM_207368	ankyrin repeat domain 13D(ANKRD13D)	68.575	56.819	49.268	53.303	33.198	62.475	52.741	49.751	70.782	82.89
NM_019065	ankyrin repeat domain 16(ANKRD16)	0.511	0.001	0.311	0.189	0.612	0.338	0.227	0.094	0.163	0.105
NM_032236	ankyrin repeat domain 17(ANKRD17)	4.328	7.066	5.408	0.829	7.771	6.877	7.861	0.755	2.997	2.503
NM_148672	ankyrin repeat domain 18A(ANKRD18A)	1.025	0.212	1.765	0.284	0.526	0.871	1.367	0.376	7.928	0.105
NR_003301	ankyrin repeat domain 18D, pseudogene(ANKRD18DP)	0.001	0.001	0.001	0.001	0.001	0.001	0.001	0.001	0.001	0.001
NR_026869	ankyrin repeat domain 19, pseudogene(ANKRD19P)	0.001	0.097	0.001	0.001	0.08	0.044	0.001	0.172	3.969	0.193
NM_032272	ankyrin repeat domain 20 family member A1(ANKRD20A1)	109.894	107.195	105.171	161.982	86.88	183.636	132.611	117.773	165.506	229.39
NM_001012964	ankyrin repeat domain 20 family member A2(ANKRD20A2)	0.001	0.962	0.001	0.001	0.001	0.465	0.438	0.001	7.138	0.001
NM_001012761	ankyrin repeat domain 20 family member A3(ANKRD20A3)	3.655	2.33	2.707	11.251	2.612	3.465	3.83	1.765	0.751	0.86
NM_001099287	ankyrin repeat domain 20 family member A4(ANKRD20A4)	0.028	0.001	0.001	0.515	0.195	0.335	0.045	0.093	1.021	0.026
NR_040113	ankyrin repeat domain 20 family member A5, pseudogene(ANKRD20A5P)	0.001	0.093	0.001	0.001	0.019	0.021	0.06	0.062	0.001	0.001
NR_003497	ankyrin repeat domain 20 family member A8, pseudogene(ANKRD20A8P)	0.001	0.001	0.001	0.001	0.001	0.001	0.001	0.001	0.001	0.001
NR_027995	ankyrin repeat domain 20 family member A9, pseudogene(ANKRD20A9P)	0.544	0.306	0.286	0.136	0.47	0.334	0.705	0.184	0.389	0.421
NR_027270	ankyrin repeat domain 20 family member A11, pseudogene(ANKRD20A11P)	0.001	0.001	0.001	0.001	0.001	0.001	0.001	0.001	0.001	0.079
NM_144608	ankyrin repeat domain 22(ANKRD22)	0.908	0.39	1.274	5.395	1.452	3.383	3.355	4.263	6.73	6.4
NM_145012	ankyrin repeat domain 23(ANKRD23)	24.915	28.297	39.248	22.321	24.321	34.969	31.633	17.474	20.636	17.27
NM_133625	ankyrin repeat domain 24(ANKRD24)	0.001	0.234	0.128	0.07	0.065	0.048	0.582	0.023	0.16	6.966
NM_014938	ankyrin repeat domain 26(ANKRD26)	7.49	6.371	3.523	2.633	0.896	4.457	3.834	2.295	1.609	1.936
NR_029420	ankyrin repeat domain 26 pseudogene(LOC650226)	0.001	0.001	0.001	0.093	0.001	0.001	0.268	0.001	0.159	0.052
NR_026566	ankyrin repeat domain 26 pseudogene 1(ANKRD26P1)	1.075	0.96	1.141	1.768	2.957	2.33	5.567	1.23	2.512	3.168
NR_027248	ankyrin repeat domain 26 pseudogene 3(ANKRD26P3)	0.001	0.001	0.001	0.001	0.001	0.001	0.001	0.001	0.001	0.001
NM_032164	ankyrin repeat domain 27(ANKRD27)	7.321	5.663	5.551	5.43	5.13	8.071	7.176	5.121	5.531	3.083
NM_015229	ankyrin repeat domain 28(ANKRD28)	9.925	15.191	12.519	27.176	5.34	17.658	9.245	17.841	14.072	11.623
NM_173519	ankyrin repeat domain 29(ANKRD29)	0.001	0.001	0.001	0.001	0.001	0.001	0.001	0.001	0.001	0.001
NM_053035	ankyrin repeat domain 30A(ANKRD30A)	17.371	21.421	20.876	27.282	61.068	42.782	68.756	36.531	34.163	13.707
NM_001145121	ankyrin repeat domain 30B(ANKRD30B)	0.001	0.001	0.001	0.001	0.001	0.001	0.001	0.001	0.001	0.039
NR_027019	ankyrin repeat domain 30B like(ANKRD30BL)	0.001	0.001	0.001	0.001	0.001	0.045	0.086	0.001	0.001	0.001
NR_027417	ankyrin repeat domain 30B pseudogene(LOC644669)	0.133	0.206	0.121	0.074	0.273	0.263	0.674	0.146	0.127	0.205
NR_026916	ankyrin repeat domain 30B pseudogene 2(ANKRD30BP2)	1.486	0.955	0.961	0.92	1.228	0.895	2.985	1.003	2.475	2.751
NR_033891	ankyrin repeat domain 30B pseudogene 3(ANKRD30BP3)	0.001	0.001	0.001	0.001	0.001	0.001	0.001	0.001	0.001	0.001
NM_001164586	ankyrin repeat domain 31(ANKRD31)	0.001	2.108	0.416	0.001	0.001	0.227	7.09	0.045	0.001	0.786
NM_182627	ankyrin repeat domain 33(ANKRD33)	0.352	0.001	0.481	0.341	1.129	1.146	0.798	0.484	1.119	0.597
NM_001164537	ankyrin repeat domain 33B(ANKRD33B)	0.246	0.253	0.331	0.226	0.23	0.397	0.405	0.021	0.581	0.156
NM_001040143	ankyrin repeat domain 34A(ANKRD34A)	0.001	0.071	0.001	0.009	0.117	0.018	0.009	0.009	0.01	0.09
NM_001004482	ankyrin repeat domain 34B(ANKRD34B)	0.001	0.181	0.443	0.001	0.075	0.001	0.001	0.08	0.556	0.27
NM_001159	ankyrin repeat domain 34C(ANKRD34C)	9.688	16.994	13.132	4.209	16.306	11.339	3.937	0.403	0.645	0.174
NM_144711	ankyrin repeat domain 35(ANKRD35)	0.614	1.733	1.678	2.717	5.214	6.833	19.186	0.806	7.91	5.11
NM_001164435	ankyrin repeat domain 36(ANKRD36)	0.001	0.001	0.335	0.001	0.001	0.001	0.001	0.001	0.001	0.001
NM_025207	ankyrin repeat domain 36B(ANKRD36B)	1.48	0.88	1.5	2.833	1.709	1.676	6.054	4.475	4.941	1.978
NR_026845	ankyrin repeat domain 36B pseudogene 1(ANKRD36BP1)	1.908	3.863	2.456	1.025	2.074	1.621	0.898	3.331	2.141	2.596
NR_015432	ankyrin repeat domain 36B pseudogene 2(ANKRD36BP2)	79.998	85.05	78.236	68.899	53.559	36.299	84.566	90.545	98.729	59.466
NM_181786	ankyrin repeat domain 37(ANKRD37)	2.959	3.426	3.444	1.62	1.721	3.289	4.081	2.31	0.75	3.495
NM_016488	ankyrin repeat domain 39(ANKRD39)	2.667	3.771	3.405	1.24	3.142	3.602	3.5	0.396	3.815	2.221
NM_052877	ankyrin repeat domain 40(ANKRD40)	19.734	14.502	18.277	15.769	15.622	17.026	18.912	22.495	15.458	21.638
NM_182625	ankyrin repeat domain 42(ANKRD42)	0.254	1.083	0.885	0.248	1.229	1.407	1.541	0.455	0.484	0.387
NM_001195280	ankyrin repeat domain 44(ANKRD44)	0.001	0.001	0.001	0.001	0.001	0.001	0.001	0.001	0.001	0.001
NM_198508	ankyrin repeat domain 45(ANKRD45)	0.001	1.735	0.11	0.001	0.046	0.613	0.048	0.05	13.832	0.056
NM_198449	ankyrin repeat domain 46(ANKRD46)	8.819	5.436	11.719	4.87	12.717	7.822	7.334	5.814	3.681	0.001
NM_017734	ankyrin repeat domain 49(ANKRD49)	0.107	0.498	0.489	0.001	0.001	0.273	0.001	0.147	6.508	0.001
NM_020354	ankyrin repeat domain 50(ANKRD50)	6.38	11.304	7.777	1.099	4.686	3.438	3.812	1.566	1.293	0.261
NM_173620	ankyrin repeat domain 52(ANKRD52)	4.499	6.087	3.506	3.599	4.534	5.628	3.535	2.495	3.198	6.887
NM_001122838	ankyrin repeat domain 53(ANKRD53)	1.386	1.499	2.022	0.345	2.748	1.84	2.274	0.514	2.247	1.619
NM_138812	ankyrin repeat domain 54(ANKRD54)	0.59	0.11	0.431	0.49	0.091	0.501	0.283	0.389	0.001	0.109
NM_024685	ankyrin repeat domain 55(ANKRD55)	0.596	0.458	0.307	0.065	0.479	0.33	0.374	0.043	0.198	0.264
NR_027420	ankyrin repeat domain 57 pseudogene(LOC389834)	0.17	0.232	0.062	0.085	0.14	0.058	0.444	0.103	0.108	0.21
NM_001190945	ankyrin repeat domain 63(ANKRD63)	0.173	0.321	0.001	0.001	0.116	0.092	0.138	0.036	0.144	0.08
NM_001145348	ankyrin repeat domain 65(ANKRD65)	0.698	0.956	0.569	0.366	0.424	0.468	0.764	1.241	0.28	0.136
NM_001163315	ankyrin repeat domain 66(ANKRD66)	3.316	3.317	2.91	1.288	2.8	2.423	5.393	0.426	2.244	1.221
NM_023080	ankyrin repeat family A member 2(ANKRA2)	11.149	17.01	14.57	8.52	10.579	12.969	12.957	15.721	12.326	14.752
NM_000744	annexin A1(ANXA1)	0.001	0.001	0.001	0.001	0.001	0.001	0.001	0.001	0.512	0.016
NM_001003697	annexin A2(ANXA2)	17.639	21.577	13.805	18.567	9.624	9.91	13.227	16.491	17.088	6.555
NR_001578	annexin A2 pseudogene 1(ANXA2P1)	0.001	0.001	0.062	0.001	0.001	0.058	0.055	0.001	0.001	0.001
NR_003588	annexin A2 pseudogene 2(ANXA2P2)	0.001	0.001	0.001	0.001	0.001	0.001	0.001	0.001	0.001	0.001
NR_001527	annexin A2 pseudogene 3(ANXA2P3)	0.001	0.001	0.001	0.001	0.001	0.001	0.001	0.001	0.001	0.001
NM_001015038	annexin A2 receptor(ANXA2R)	0.001	0.001	0.001	0.001	0.145	0.001	0.001	0.001	0.18	0.001
NM_005160	annexin A3(ANXA3)	0.676	0.257	0.29	0.383	0.379	0.635	0.763	0.194	1.026	0.446
NM_001159770	annexin A4(ANXA4)	1.129	1.081	0.787	0.413	0.409	1.1	1.063	0.849	1.045	0.092
NM_001159860	annexin A5(ANXA5)	1.355	1.533	1.936	0.608	1.071	1.462	2.783	0.694	1.082	1.558
NM_001159929	annexin A6(ANXA6)	0.001	0.001	0.058	0.105	0.001	0.001	0.05	0.052	0.001	0.001
NM_004055	annexin A7(ANXA7)	2.559	2.361	2.932	1.633	1.742	2.713	1.1	2.407	3.49	0.509
NM_001040431	annexin A8(ANXA8)	24.072	36.724	20.963	27.283	33.175	32.206	26.296	32.948	25.139	31.407
NM_001648	annexin A8-like 1(ANXA8L1)	0.001	0.001	0.058	0.053	0.001	0.001	0.254	0.052	0.242	0.176
NM_001099409	annexin A8-like 1(ANXA8L1)	13.838	9.813	14.347	9.917	7.599	13.76	8.828	11.794	10.214	18.827
NM_003595	annexin A9(ANXA9)	6.519	5.928	5.678	11.593	4.42	4.794	4.944	8.143	4.501	3.196
NM_007215	annexin A10(ANXA10)	2.602	2.851	2.214	3.169	6.366	9.774	5.044	2.718	7.886	2.301
NM_001159944	annexin A11(ANXA11)	20.112	18.134	17.257	13.228	17.866	16.98	9.404	11.362	6.724	13.666
NM_001004312	annexin A13(ANXA13)	0.001	0.001	0.001	0.001	0.001	0.001	0.001	0.001	0.001	0.001
NM_018059	anoctamin 1(ANO1)	0.001	0.023	0.046	0.001	0.155	0.171	0.222	0.146	0.361	0.07
NM_020389	anoctamin 2(ANO2)	0.001	0.001	0.001	0.001	0.001	0.001	0.001	0.001	0.001	0.001
NM_031435	anoctamin 3(ANO3)	0.499	1.482	1.278	0.239	1.079	1.794	0.999	0.317	0.659	0.213
NM_178839	anoctamin 4(ANO4)	0.001	0.078	0.001	0.001	0.065	0.142	0.001	0.001	0.839	0.078
NM_213609	anoctamin 5(ANO5)	0.001	0.001	0.001	0.001	0.001	0.001	0.183	0.038	0.001	0.169
NM_001205288	anoctamin 6(ANO6)	3.044	2.619	1.18	2.212	0.352	4.073	6.395	4.769	0.001	0.001
NM_001001965	anoctamin 7(ANO7)	0.097	0.001	0.089	0.001	0.15	0.001	0.001	0.001	0.001	0.988
NM_020980	anoctamin 8(ANO8)	0.306	0.712	3.688	0.001	0.307	0.13	0.025	0.025	0.001	0.001
NM_001012710	anoctamin 9(ANO9)	0.001	0.001	0.08	0.001	0.001	0.001	0.001	0.001	0.001	0.081
NM_018092	anoctamin 10(ANO10)	4.329	6.064	6.449	12.35	43.617	42.736	13.897	4.711	11.665	17.885
NM_001193369	anomalous homeobox(ANHX)	3.761	7.726	9.228	4.558	5.683	10.711	10.822	2.079	8.677	9.022
NM_000256	anosmin 1(ANOS1)	0.001	0.001	0.001	0.001	0.001	0.001	0.001	0.001	0.021	0.001
NM_001114086	antagonist of mitotic exit network 1 homolog(AMN1)	0.016	0.043	0.001	0.001	0.001	0.001	0.012	0.013	0.001	0.001
NM_006425	anterior gradient 2, protein disulphide isomerase family member(AGR2)	21.524	17.481	28.528	4.171	27.313	25.249	48.386	4.399	21.646	14.499
NM_176825	anterior gradient 3, protein disulphide isomerase family member(AGR3)	0.131	0.153	0.06	0.054	0.126	0.028	0.263	0.001	0.031	1.002
NM_032229	anthrax toxin receptor 1(ANTXR1)	0.001	0.001	0.001	0.001	0.017	0.001	0.001	0.001	0.063	0.001
NM_001146033	anthrax toxin receptor 2(ANTXR2)	0.099	0.001	0.001	0.41	0.228	0.084	0.001	0.001	0.001	0.091
NM_000517	anti-Mullerian hormone(AMH)	0.001	0.001	1.635	0.744	0.345	0.001	0.001	0.616	0.427	2.765
NM_020646	anti-Mullerian hormone receptor type 2(AMHR2)	0.001	0.001	0.001	0.001	0.001	0.001	0.001	0.001	0.001	0.001
NM_014053	anti-silencing function 1A histone chaperone(ASF1A)	1.734	1.671	0.898	1.414	2.177	2.774	3.501	1.159	3.517	1.258
NM_018173	anti-silencing function 1B histone chaperone(ASF1B)	0.128	0.089	0.322	0.08	0.173	1.634	1.257	0.37	2.262	0.089
NM_004063	antioxidant 1 copper chaperone(ATOX1)	0.477	0.164	0.046	0.042	0.174	0.32	0.422	0.083	0.24	0.07
NM_148909	antizyme inhibitor 1(AZIN1)	23.223	19.379	11.895	4.442	20.56	19.385	28.967	1.815	23.549	40.263
NM_053039	antizyme inhibitor 2(AZIN2)	0.001	0.001	0.001	0.001	0.001	0.001	0.04	0.001	0.001	0.001
NM_014935	AP2 associated kinase 1(AAK1)	0.062	0.279	0.137	0.001	0.173	0.223	0.31	0.01	0.107	0.463
NR_037864	AP4B1 antisense RNA 1(AP4B1-AS1)	3.054	0.847	1.417	0.934	1.403	1.502	2.659	1.06	2.402	1.388
NM_015980	APAF1 interacting protein(APIP)	0.001	0.001	0.001	0.001	0.001	0.001	0.001	0.031	0.001	0.001
NM_000076	APC, WNT signaling pathway regulator(APC)	5.117	7.874	2.965	0.278	1.436	1.747	11.519	0.631	5.336	2.744
NM_005904	APC2, WNT signaling pathway regulator(APC2)	10.742	11.588	21.43	5.471	11.282	21.752	13.461	15.035	7.261	18.098
NR_034147	APCDD1L antisense RNA 1 (head to head)(APCDD1L-AS1)	8.101	0.494	0.242	2.095	0.818	0.714	0.921	0.986	0.001	8.643
NM_153029	APC down-regulated 1(APCDD1)	0.926	1.165	1.809	0.444	1.055	1.629	2.078	0.344	0.784	0.761
NM_153371	APC down-regulated 1 like(APCDD1L)	4.739	3.706	2.91	1.413	3.693	2.514	7.77	1.451	5.755	2.327
NM_152440	APC membrane recruitment protein 1(AMER1)	0.567	1.056	0.873	0.353	0.437	0.452	0.596	0.088	0.778	0.591
NM_152722	APC membrane recruitment protein 2(AMER2)	0.001	0.001	0.048	0.065	0.001	0.001	0.001	0.001	0.001	0.001
NM_152716	APC membrane recruitment protein 3(AMER3)	11.261	13.815	14.033	15.702	19.206	38.569	41.399	6.067	9.564	15.195
NM_017429	apelin(APLN)	0.001	0.001	0.001	0.032	0.117	0.001	0.152	0.031	0.036	0.176
NM_005185	apelin receptor(APLNR)	0.001	0.133	0.001	0.001	0.001	0.001	0.001	0.059	0.068	0.001
NR_038825	apelin receptor early endogenous ligand(APELA)	0.071	0.033	0.098	0.03	0.137	0.061	0.114	0.001	0.238	0.001
NM_001079516	aph-1 homolog A, gamma-secretase subunit(APH1A)	7.204	4.924	7.776	0.977	9.735	3.622	7.059	1.212	4.627	2.993
NM_031412	aph-1 homolog B, gamma-secretase subunit(APH1B)	45.448	55.989	29.038	14.652	44.631	35.34	33.018	21.704	8.556	7.845
NM_139012	APOBEC1 complementation factor(A1CF)	7.706	12.609	10.745	5.689	9.943	11.405	14.469	5.386	7.003	8.612
NM_000077	apolipoprotein A1(APOA1)	0.66	2.797	1.672	24.722	14.059	11.026	23.945	64.944	22.452	0.001
NM_001662	apolipoprotein A2(APOA2)	175.406	234.231	175.645	165.001	185.833	205.75	273.219	205.379	176.753	121.988
NM_000520	apolipoprotein A4(APOA4)	1.029	0.816	0.452	2.849	3.963	3.239	4.333	2.012	1.091	0.423
NM_001167931	apolipoprotein A5(APOA5)	1.617	1.859	3.817	0.316	6.69	3.502	7.258	0.314	0.786	0.381
NM_000420	apolipoprotein B(APOB)	0.001	0.135	0.132	0.001	0.001	0.062	0.058	0.001	0.069	0.134
NM_203494	apolipoprotein B mRNA editing enzyme catalytic polypeptide like 4(APOBEC4)	0.067	0.001	0.001	0.001	0.001	0.001	0.001	0.001	0.001	0.001
NM_001663	apolipoprotein B mRNA editing enzyme catalytic subunit 1(APOBEC1)	0.118	0.088	0.065	0.137	0.073	0.02	0.208	0.039	0.225	0.349
NM_006808	apolipoprotein B mRNA editing enzyme catalytic subunit 2(APOBEC2)	421.713	570.216	626.684	325.276	451.324	270.635	314.021	462.451	247.008	238.915
NM_145756	apolipoprotein B mRNA editing enzyme catalytic subunit 3A(APOBEC3A)	0.001	0.001	0.001	0.001	0.001	0.001	0.027	0.001	0.001	0.031
NM_004927	apolipoprotein B mRNA editing enzyme catalytic subunit 3B(APOBEC3B)	15.523	14.766	18.274	27.343	20.189	20.3	24.424	36.337	31.784	32.217
NM_014564	apolipoprotein B mRNA editing enzyme catalytic subunit 3C(APOBEC3C)	0.038	0.036	0.001	0.001	0.001	0.001	0.001	0.032	0.001	0.001
NM_152441	apolipoprotein B mRNA editing enzyme catalytic subunit 3D(APOBEC3D)	0.088	0.123	0.001	0.001	0.136	0.001	0.176	0.145	0.001	0.407
NM_145331	apolipoprotein B mRNA editing enzyme catalytic subunit 3F(APOBEC3F)	0.503	2.657	1.851	0.134	1.342	1.053	1.15	0.089	2.45	0.698
NM_021911	apolipoprotein B mRNA editing enzyme catalytic subunit 3G(APOBEC3G)	0.001	0.012	0.001	0.001	0.001	0.001	0.001	0.001	0.001	0.001
NM_001166283	apolipoprotein B mRNA editing enzyme catalytic subunit 3H(APOBEC3H)	0.001	0.054	0.053	0.001	0.067	0.197	0.163	0.001	0.001	0.001
NM_018710	apolipoprotein B receptor(APOBR)	7.948	4.465	9.243	4.176	8.573	4.664	8.235	1.805	1.208	1.776
NM_001664	apolipoprotein C1(APOC1)	368.87	230.094	274.868	274.634	264.874	303.588	270.762	218.827	223.848	236.914
NR_028412	apolipoprotein C1 pseudogene 1(APOC1P1)	0.594	0.644	0.361	0.739	0.533	0.841	1.584	0.816	1.604	0.549
NM_000521	apolipoprotein C2(APOC2)	25.275	63.96	41.018	18.293	48.873	46.148	59.635	17.327	25.722	13.576
NM_000078	apolipoprotein C3(APOC3)	0.001	0.001	0.001	0.001	0.001	0.001	0.001	0.001	0.001	0.001
NM_001665	apolipoprotein C4(APOC4)	14.998	9.15	8.524	11.352	7.412	12.029	10.942	10.066	8.117	19.946
NM_001666	apolipoprotein D(APOD)	0.057	0.026	0.954	0.001	0.588	0.432	1.019	0.14	4.397	0.052
NM_000079	apolipoprotein E(APOE)	0.552	0.001	0.001	0.191	0.001	0.001	1.142	0.001	0.044	0.001
NM_001656	apolipoprotein F(APOF)	4.107	5.764	4.135	0.926	6.013	4.88	5.32	0.529	1.042	0.813
NM_000080	apolipoprotein H(APOH)	0.34	0.211	0.001	0.063	0.029	0.001	0.001	0.187	0.036	0.001
NM_001139	apolipoprotein L1(APOL1)	0.001	0.001	0.001	0.001	0.001	0.032	0.001	0.001	0.354	0.001
NM_145659	apolipoprotein L2(APOL2)	0.001	0.001	0.081	0.074	0.001	0.001	0.001	0.001	0.085	0.001
NM_145660	apolipoprotein L3(APOL3)	0.001	0.001	0.079	0.143	0.089	0.024	0.046	0.095	0.027	0.027
NM_145715	apolipoprotein L4(APOL4)	2.123	2.057	2.178	0.257	1.294	2.329	3.752	0.109	1.518	1.391
NM_030665	apolipoprotein L5(APOL5)	3.211	4.994	6.221	4.89	2.902	7.607	8.417	4.526	5.166	3.128
NM_030663	apolipoprotein L6(APOL6)	0.001	0.001	0.001	0.001	0.001	0.001	0.001	0.001	0.001	0.001
NM_001130711	apolipoprotein L domain containing 1(APOLD1)	0.001	0.189	0.001	0.001	0.078	0.001	0.001	0.001	0.001	0.001
NM_019117	apolipoprotein M(APOM)	1.059	3.249	2.133	0.013	12.167	2.712	0.708	0.013	0.001	0.044
NM_024306	apolipoprotein O(APOO)	0.001	0.353	0.104	0.001	0.001	0.354	0.455	0.001	0.181	5.44
NM_198465	apolipoprotein O like(APOOL)	0.356	1.262	1.038	0.019	1.071	0.303	0.359	0.066	0.001	0.001
NR_028471	apolipoprotein O pseudogene 5(APOOP5)	0.001	0.001	0.001	0.001	0.001	0.074	0.001	0.001	0.001	0.081
NM_032409	apoptogenic 1, mitochondrial(APOPT1)	28.291	25.06	23.206	37.078	22.85	26.477	12.958	22.641	7.407	43.92
NM_020386	apoptosis and caspase activation inhibitor(AVEN)	1.295	2.651	1.89	0.001	2.061	0.66	1.728	0.356	6.259	2.078
NM_012160	apoptosis antagonizing transcription factor(AATF)	5.855	6.132	5.156	0.639	5.333	4.121	3.561	0.552	2.33	1.362
NR_026961	apoptosis associated transcript in bladder cancer(AATBC)	0.02	0.001	0.001	0.001	0.001	0.001	0.001	0.033	0.001	0.019
NM_001080424	apoptosis associated tyrosine kinase(AATK)	4.075	3.03	2.97	1.3	0.448	2.767	2.096	1.394	1.626	0.269
NM_022781	apoptosis enhancing nuclease(AEN)	0.091	0.119	0.116	0.015	0.126	0.093	0.044	0.015	0.052	0.067
NM_004230	apoptosis inducing factor, mitochondria associated 1(AIFM1)	4.686	1.493	1.676	3.439	2.492	2.529	5.863	2.22	5.037	3.761
NM_032810	apoptosis inducing factor, mitochondria associated 2(AIFM2)	22.51	28.318	33.121	5.493	41.547	37.488	38.454	5.05	24.418	8.643
NM_144718	apoptosis inducing factor, mitochondria associated 3(AIFM3)	3.265	2.325	2.946	0.777	3.784	3.106	4.831	0.14	4.314	0.865
NM_001143827	apoptosis inhibitor 5(API5)	0.001	0.08	0.02	0.001	0.033	0.055	0.017	0.001	0.02	0.059
NM_001039705	apoptosis resistant E3 ubiquitin protein ligase 1(AREL1)	2.494	3.339	2.481	0.329	2.589	2.953	1.784	0.436	4.559	0.297
NM_015000	apoptotic chromatin condensation inducer 1(ACIN1)	4.728	3.366	3.681	0.362	8.834	3.614	3.1	0.66	2.272	1.363
NM_182314	apoptotic peptidase activating factor 1(APAF1)	1.266	1.487	1.154	0.295	0.804	0.472	0.977	0.055	0.974	0.658
NM_001195535	aprataxin(APTX)	0.001	0.001	0.001	0.001	0.001	0.001	0.001	0.001	0.001	0.001
NM_173556	aprataxin and PNKP like factor(APLF)	0.001	0.001	0.001	0.001	0.001	0.001	0.001	0.001	0.001	0.001
NM_001660	apurinic/apyrimidinic endodeoxyribonuclease 1(APEX1)	437.894	298.694	473.005	346.607	682.513	919.992	484.736	211.193	153.445	162.032
NM_014504	apurinic/apyrimidinic endodeoxyribonuclease 2(APEX2)	8.923	4.962	6.147	2.658	6.814	7.642	9.567	2.899	5.527	3.927
NM_001190452	aquaporin 1 (Colton blood group)(AQP1)	0.657	0.056	0.054	1.042	1.656	1.32	1.626	1.33	2.792	3.594
NM_000524	aquaporin 2(AQP2)	0.001	0.116	0.001	0.034	0.001	0.001	0.001	0.001	0.001	0.268
NM_004946	aquaporin 3 (Gill blood group)(AQP3)	0.516	0.452	0.97	0.177	0.608	0.477	1.289	0.063	0.001	0.478
NM_001669	aquaporin 4(AQP4)	1.93	4.821	3.211	0.208	1.885	1.67	2.946	0.486	1.96	3.175
NM_001670	aquaporin 5(AQP5)	1.077	3.474	1.379	0.552	0.423	1.421	4.125	1.209	0.699	1.06
NM_001671	aquaporin 6(AQP6)	0.122	0.057	0.223	0.152	0.188	0.052	0.196	0.504	0.233	0.113
NM_001170738	aquaporin 7(AQP7)	0.32	0.099	0.206	0.001	0.133	0.113	0.053	0.055	0.001	0.012
NR_002829	aquaporin 7 pseudogene 1(AQP7P1)	0.001	0.001	0.001	0.001	0.001	0.001	0.001	0.001	0.001	0.001
NR_026567	aquaporin 7 pseudogene 3(AQP7P3)	0.001	0.001	0.042	0.001	0.107	0.001	0.001	0.001	0.001	0.001
NM_001170700	aquaporin 8(AQP8)	0.001	0.079	0.001	0.001	0.001	0.345	0.017	0.001	0.001	0.001
NM_020998	aquaporin 9(AQP9)	3.72	18.259	4.691	0.657	1.95	8.202	9.406	0.881	1.095	0.696
NM_080593	aquaporin 10(AQP10)	14.643	130.206	95.334	203.917	126.002	98.136	31.278	97.655	223.139	36.265
NM_173086	aquaporin 11(AQP11)	0.001	0.221	0.217	0.001	0.122	0.034	0.001	0.001	0.001	0.037
NM_199054	aquaporin 12A(AQP12A)	28.156	36.029	22.647	23.885	9.852	25.681	21.771	26.216	26.667	40.267
NM_001102663	aquaporin 12B(AQP12B)	4.577	4.483	3.997	0.985	3.542	3.682	3.934	0.559	1.432	0.874
NM_014708	aquarius intron-binding spliceosomal factor(AQR)	0.867	1.427	2.08	3.522	6.646	9.916	11.231	1.474	1.985	2.21
NM_000742	arachidonate 5-lipoxygenase(ALOX5)	0.001	0.001	0.001	0.001	0.001	0.001	0.001	0.001	0.087	0.001
NM_001205201	arachidonate 5-lipoxygenase activating protein(ALOX5AP)	0.059	0.001	0.054	0.049	0.001	0.001	0.001	0.001	0.001	0.001
NM_001142327	arachidonate 12-lipoxygenase, 12R type(ALOX12B)	4.351	3.934	4.191	0.934	9.467	8.867	8.901	1.149	4.313	2.104
NM_000741	arachidonate 12-lipoxygenase, 12S type(ALOX12)	0.316	0.294	0.462	0.105	0.536	1.075	0.355	1.253	3.32	0.351
NR_002722	arachidonate 12-lipoxygenase pseudogene 2(ALOX12P2)	0.577	0.644	0.4	0.364	0.426	0.921	1.624	0.209	0.462	1.451
NM_001142397	arachidonate 15-lipoxygenase(ALOX15)	19.865	19.681	16.53	11.438	13.883	23.118	10.769	8.913	3.847	6.093
NM_001142407	arachidonate 15-lipoxygenase, type B(ALOX15B)	0.001	0.001	0.001	0.001	0.001	0.058	0.055	0.001	0.001	0.001
NM_001166261	arachidonate lipoxygenase 3(ALOXE3)	105.287	89.119	68.87	27.184	74.762	56.965	59.399	21.857	28.475	43.377
NM_001097615	aralkylamine N-acetyltransferase(AANAT)	37.886	45.997	34.85	18.782	19.12	27.907	23.503	18.698	11.974	14.535
NM_133492	archaelysin family metallopeptidase 1(AMZ1)	0.001	0.001	0.156	0.001	0.001	0.001	0.001	0.001	0.001	0.001
NM_001035235	archaelysin family metallopeptidase 2(AMZ2)	26.235	13.662	18.896	31.058	15.662	22.044	22.251	21.084	17.724	22.825
NR_026903	archaelysin family metallopeptidase 2 pseudogene 1(AMZ2P1)	0.243	0.1	0.123	0.067	0.416	0.229	0.216	0.111	0.154	0.375
NM_001673	archain 1(ARCN1)	13.197	3.443	9.798	50.385	23.824	69.878	111.219	4.779	33.636	11.841
NM_014734	ArfGAP with coiled-coil, ankyrin repeat and PH domains 1(ACAP1)	12.026	10.194	8.295	2.346	2.162	4.098	17.994	2.06	2.662	2.391
NM_012310	ArfGAP with coiled-coil, ankyrin repeat and PH domains 2(ACAP2)	2.29	3.032	5.757	9.387	11.198	23.062	41.109	4.457	35.239	24.874
NM_030753	ArfGAP with coiled-coil, ankyrin repeat and PH domains 3(ACAP3)	1.728	2.698	1.181	1.178	1.378	1.782	3.111	2.238	1.059	0.971
NM_006893	ArfGAP with dual PH domains 1(ADAP1)	5.535	9.768	8.092	15.503	11.906	7.426	11.286	9.889	7.626	8.659
NM_018421	ArfGAP with dual PH domains 2(ADAP2)	3.627	9.422	8.6	5.167	10.828	6.352	5.516	3.658	2.901	16.344
NM_001135653	ArfGAP with FG repeats 1(AGFG1)	91.795	40.97	65.502	114.173	69.657	143.026	102.746	62.17	71.252	122.235
NM_006096	ArfGAP with FG repeats 2(AGFG2)	13.775	13.949	26.833	23.395	6.414	10.185	6.238	4.563	19.693	24.255
NM_001037540	ArfGAP with GTPase domain, ankyrin repeat and PH domain 1(AGAP1)	0.445	0.917	0.667	0.37	0.759	0.351	1.425	0.105	0.212	1
NM_001123366	ArfGAP with GTPase domain, ankyrin repeat and PH domain 2(AGAP2)	6.098	16.207	8.605	3.496	25.598	14.676	12.2	6.704	3.877	0.134
NM_031958	ArfGAP with GTPase domain, ankyrin repeat and PH domain 3(AGAP3)	0.001	0.001	0.001	0.001	0.117	0.001	0.001	0.125	0.866	0.14
NM_133463	ArfGAP with GTPase domain, ankyrin repeat and PH domain 4(AGAP4)	0.042	0.176	0.192	0.001	0.001	0.125	0.505	0.087	0.06	0.019
NM_001079668	ArfGAP with GTPase domain, ankyrin repeat and PH domain 4(AGAP4)	0.001	0.001	0.001	0.001	0.001	0.001	0.001	0.001	0.161	0.001
NM_001144881	ArfGAP with GTPase domain, ankyrin repeat and PH domain 5(AGAP5)	0.066	0.02	0.04	0.054	0.017	0.001	0.001	0.001	0.146	0.081
NM_001079539	ArfGAP with GTPase domain, ankyrin repeat and PH domain 6(AGAP6)	106.726	73.829	98.727	54.773	79.207	155.766	168.481	52.869	94.445	79.757
NM_001079559	ArfGAP with GTPase domain, ankyrin repeat and PH domain 7, pseudogene(AGAP7P)	22.761	31.886	24.124	14.095	15.901	29.775	31.426	20.892	18.356	30.617
NM_001192	ArfGAP with GTPase domain, ankyrin repeat and PH domain 9(AGAP9)	0.001	0.001	0.085	0.001	0.001	0.001	0.001	0.001	0.089	0.001
NM_133464	ArfGAP with GTPase domain, ankyrin repeat and PH domain 11(AGAP11)	0.425	1.649	1.776	0.145	1.327	1.252	4.976	0.124	1.881	0.462
NR_029396	ArfGAP with GTPase domain, ankyrin repeat and PH domain 12, pseudogene(AGAP12P)	4.6	4.32	8.548	2.558	4.878	8.885	11.288	4.294	10.265	14.216
NM_001040441	ArfGAP with RhoGAP domain, ankyrin repeat and PH domain 1(ARAP1)	5.601	3.348	2.946	1.284	3.229	3.358	5.821	1.107	3.033	3.576
NM_015259	ArfGAP with RhoGAP domain, ankyrin repeat and PH domain 2(ARAP2)	1.147	10.354	3.479	0.667	1.767	4.947	13.109	2.011	0.711	0.982
NM_022495	ArfGAP with RhoGAP domain, ankyrin repeat and PH domain 3(ARAP3)	17.328	10.739	13.035	4.334	23.496	15.558	16.501	1.57	3.767	2.023
NM_018555	ArfGAP with SH3 domain, ankyrin repeat and PH domain 1(ASAP1)	1.404	1.406	1.69	1.763	2.328	5.198	6.063	1.35	9.234	2.698
NM_003909	ArfGAP with SH3 domain, ankyrin repeat and PH domain 2(ASAP2)	17.754	15.029	13.552	3.318	10.973	9.23	13.142	0.988	16.243	22.397
NM_017738	ArfGAP with SH3 domain, ankyrin repeat and PH domain 3(ASAP3)	0.421	0.454	0.322	1.872	2.902	2.973	3.973	1.859	3.338	0.856
NM_020357	ARFGEF family member 3(ARFGEF3)	36.547	45.6	24.327	19.133	32.368	33.571	37.808	13.689	23.75	15.094
NM_000083	arginase 1(ARG1)	0.001	0.001	0.001	0.001	0.001	0.001	0.001	0.001	0.001	0.001
NM_001172638	arginase 2(ARG2)	0.375	0.371	0.171	0.001	0.09	0.04	0.131	0.058	0.201	0.239
NM_001012981	arginine-fifty homeobox(ARGFX)	0.768	0.411	0.368	0.119	0.401	0.287	0.593	0.129	0.261	0.325
NR_002309	arginine-fifty homeobox pseudogene 2(ARGFXP2)	5.91	5.956	4.94	6.543	4.297	4.044	3.022	7.039	12.995	8.355
NM_001046	arginine-glutamic acid dipeptide repeats(RERE)	2.67	3.688	4.34	0.571	2.066	3.104	4.144	0.656	3.562	0.424
NR_033735	arginine-glutamic acid dipeptide repeats pseudogene 3(REREP3)	0.001	0.108	0.105	0.384	0.089	0.393	0.092	0.001	0.992	0.001
NM_018029	arginine and glutamate rich 1(ARGLU1)	2.269	2.728	1.11	0.735	0.767	1.645	2.436	1.095	0.686	0.358
NM_016651	arginine and serine rich coiled-coil 1(RSRC1)	4.074	1.026	1.683	0.736	1.162	1.914	1.343	0.534	0.069	0.022
NM_023071	arginine and serine rich coiled-coil 2(RSRC2)	21.026	7.742	7.969	4.939	11.402	25.721	11.969	2.644	10.319	8.471
NM_020346	arginine and serine rich protein 1(RSRP1)	0.001	0.001	0.001	0.001	0.001	0.001	0.001	0.001	0.001	0.001
NM_001083538	arginine demethylase and lysine hydroxylase(JMJD6)	0.027	0.176	0.172	0.001	0.104	0.023	0.022	0.111	0.026	0.05
NM_000527	arginine vasopressin(AVP)	42.087	49.18	45.055	21.956	36.946	31.336	5.649	18.777	14.452	38.327
NM_021806	arginine vasopressin induced 1(AVPI1)	5.764	5.391	2.245	2.225	1.847	2.515	2.169	3.7	3.061	2.653
NM_000750	arginine vasopressin receptor 1A(AVPR1A)	0.076	0.106	0.069	0.095	0.029	0.032	0.091	0.031	0.253	0.001
NM_000751	arginine vasopressin receptor 1B(AVPR1B)	0.001	0.001	0.001	0.001	0.001	0.001	0.001	0.026	0.03	0.001
NM_000095	arginine vasopressin receptor 2(AVPR2)	0.113	0.035	0.001	0.031	0.029	0.001	0.06	0.001	0.001	0.104
NM_000089	argininosuccinate lyase(ASL)	829.814	107.283	427.065	3.222	165.369	68.208	28.213	36.885	0.001	3.114
NM_000091	argininosuccinate synthase 1(ASS1)	0.001	0.032	0.01	0.001	0.001	0.019	0.009	0.001	0.001	0.117
NM_002910	arginyl-tRNA synthetase(RARS)	0.001	0.172	1.349	0.001	0.001	0.157	0.197	0.001	0.118	0.001
NM_020349	arginyl-tRNA synthetase 2, mitochondrial(RARS2)	0.001	0.177	0.001	1.266	0.391	0.378	0.051	0.681	0.182	0.353
NM_020244	arginyl aminopeptidase(RNPEP)	10.318	15.666	8.597	11.57	12.6	9.52	11.863	12.81	23.979	12.291
NM_018242	arginyl aminopeptidase like 1(RNPEPL1)	1.502	2.452	2.016	0.235	4.909	2.6	3.651	0.724	1.378	1.206
NM_001002814	arginyltransferase 1(ATE1)	5.216	9.55	6.547	1.306	6.802	7.897	6.171	1.424	3.711	10.988
NM_012218	argonaute 1, RISC catalytic component(AGO1)	17.391	38.482	32.049	48.649	17.584	39.342	59.726	33.934	35.314	62.431
NM_012177	argonaute 2, RISC catalytic component(AGO2)	1.586	4.262	9.04	8.121	27.612	31.662	39.348	8.646	11.513	14.106
NM_024872	argonaute 3, RISC catalytic component(AGO3)	0.106	0.643	1.455	0.442	0.001	1.446	1.064	0.57	0.001	0.049
NM_017647	argonaute 4, RISC catalytic component(AGO4)	7.177	8.967	9.404	6.605	5.706	11.82	7.589	11.323	15.025	7.577
NM_001124759	ariadne homolog 2 opposite strand(ARIH2OS)	0.045	0.001	0.001	0.075	0.001	0.001	0.252	0.001	0.942	0.125
NM_005766	ariadne RBR E3 ubiquitin protein ligase 1(ARIH1)	28.053	25.529	13.01	22.28	13.389	23.217	13.576	8.503	7.526	18.691
NM_006342	ariadne RBR E3 ubiquitin protein ligase 2(ARIH2)	2.937	16	12.738	23.495	11.282	37.677	31.342	49.758	24.964	29.868
NM_139159	aristaless related homeobox(ARX)	9.886	3.469	5.674	12.762	6.493	15.359	13.359	8.473	5.024	8.907
NM_016633	armadillo repeat containing, X-linked 1(ARMCX1)	0.001	0.001	0.001	0.001	0.001	0.001	0.001	0.001	0.001	0.001
NM_014804	armadillo repeat containing, X-linked 2(ARMCX2)	0.988	1.066	0.451	0.23	0.472	0.806	1.36	0.114	0.396	0.11
NM_177986	armadillo repeat containing, X-linked 3(ARMCX3)	0.001	0.001	0.001	0.001	0.001	0.022	0.001	0.001	0.001	0.001
NR_028407	armadillo repeat containing, X-linked 4(ARMCX4)	0.023	0.022	0.075	0.001	0.027	0.01	0.056	0.001	0.022	0.001
NM_022897	armadillo repeat containing, X-linked 5(ARMCX5)	2.051	0.51	0.333	6.693	2.877	1.052	1.446	0.352	5.403	3.664
NM_001010	armadillo repeat containing, X-linked 6(ARMCX6)	2337.95	1156.11	1545.59	1140.32	1580.77	1223.84	1752.89	959.584	2947.62	1000.75
NM_018137	armadillo repeat containing 1(ARMC1)	2.406	4.606	6.168	3.908	8.859	7.849	9.124	4.312	7.648	7.711
NM_032143	armadillo repeat containing 2(ARMC2)	0.525	0.721	0.547	0.311	0.808	0.68	1.04	0.082	0.477	0.763
NM_173178	armadillo repeat containing 3(ARMC3)	0.001	0.187	0.919	0.001	0.001	0.856	0.001	0.001	0.096	0.001
NM_018093	armadillo repeat containing 4(ARMC4)	10.935	11.92	13.52	59.158	21.333	22.169	32.912	50.229	24.378	26.135
NM_001105570	armadillo repeat containing 5(ARMC5)	3.83	6.344	5.991	9.747	7.24	6.533	9.345	3.877	7.543	2.507
NM_033438	armadillo repeat containing 6(ARMC6)	0.001	0.001	0.001	0.001	0.001	0.001	0.001	0.131	0.001	0.001
NM_024600	armadillo repeat containing 7(ARMC7)	3.631	0.001	0.272	15.736	0.001	0.001	0.001	0.123	0.001	0.001
NM_015426	armadillo repeat containing 8(ARMC8)	2.561	3.008	4.518	18.198	8.276	17.013	13.541	18.66	11.253	12.083
NM_025160	armadillo repeat containing 9(ARMC9)	4.819	8.739	8.394	1.289	3.658	4.242	5.574	1.091	2.935	1.536
NM_001161779	armadillo repeat containing 10(ARMC10)	0.001	0.001	0.001	0.001	0.001	0.001	0.001	0.001	0.001	0.001
NM_145045	armadillo repeat containing 12(ARMC12)	0.001	0.04	0.001	0.035	0.132	0.109	0.308	0.141	0.244	0.395
NM_001695	armadillo repeat gene deleted in velocardiofacial syndrome(ARVCF)	6.483	10.562	6.61	1.867	8.591	7.901	11.694	1.948	3.138	1.447
NM_005760	ARP1 actin-related protein 1 homolog A, centractin alpha(ACTR1A)	3.226	2.535	2.638	1.247	3.897	4.441	8.48	0.596	5.305	2.548
NM_005759	ARP1 actin-related protein 1 homolog B, centractin beta(ACTR1B)	7.131	8.046	8.043	2.639	7.078	8.417	11.689	2.975	10.12	7.433
NM_001005498	ARP2 actin related protein 2 homolog(ACTR2)	7.642	9.587	6.257	3.418	3.895	6.606	4.07	4.859	3.644	1.818
NM_001164629	ARP3 actin-related protein 3 homolog C(ACTR3C)	3.058	2.133	2.693	0.923	2.221	2.745	3.977	0.401	1.425	1.286
NM_005741	ARP3 actin related protein 3 homolog(ACTR3)	0.169	0.314	0.128	0.444	0.368	0.812	0.922	0.695	0.858	1.431
NM_020469	ARP3 actin related protein 3 homolog B(ACTR3B)	0.001	0.055	1.233	0.001	0.001	0.2	0.001	0.145	0.001	0.001
NM_024876	ARP5 actin-related protein 5 homolog(ACTR5)	4.876	4.993	4.895	2.856	3.755	6.679	2.602	2.369	3.713	3.463
NM_022574	ARP6 actin-related protein 6 homolog(ACTR6)	2.878	2.54	2.115	2.828	1.164	4.14	5.24	2.494	2.128	2.703
NM_022918	ARP8 actin-related protein 8 homolog(ACTR8)	2.083	3.335	2.31	0.195	2.162	1.805	1.561	0.194	0.643	0.643
NM_032970	ARRDC1 antisense RNA 1(ARRDC1-AS1)	4.547	2.209	2.773	1.503	2.832	3.383	3.871	1.97	2.169	0.831
NR_027435	ARRDC3 antisense RNA 1(ARRDC3-AS1)	0.074	0.001	0.102	0.031	0.057	0.032	0.267	0.031	0.071	0.034
NM_004334	arrestin 3(ARR3)	28.055	13.684	25.64	0.979	19.689	6.854	15.846	9.161	0.592	0.115
NM_004061	arrestin beta 1(ARRB1)	0.001	0.001	0.001	0.018	0.198	0.145	0.001	0.001	0.001	0.001
NM_004335	arrestin beta 2(ARRB2)	61.724	55.749	175.494	8.79	401.071	122.449	93.12	47.933	3.786	239.66
NM_152309	arrestin domain containing 1(ARRDC1)	0.328	0.718	10.343	0.256	0.149	0.819	1.683	0.001	4.783	0.714
NM_015702	arrestin domain containing 2(ARRDC2)	94.121	115.681	147.382	80.361	279.081	157.536	188.03	76.145	113.766	71.846
NM_020817	arrestin domain containing 3(ARRDC3)	0.233	0.324	0.297	0.001	0.286	0.415	0.893	0.001	0.488	0.409
NM_194071	arrestin domain containing 4(ARRDC4)	8.345	3.413	3.992	2.592	1.398	4.025	4.598	0.964	0.569	0.598
NM_001080825	arrestin domain containing 5(ARRDC5)	2.091	1.347	1.004	2.127	0.972	1.251	2.258	1.683	1.239	1.969
NM_004341	arsA arsenite transporter, ATP-binding, homolog 1 (bacterial)(ASNA1)	4.641	5.265	5.09	8.824	3.714	9.25	7.616	5.745	5.511	2.746
NM_020704	arsenite methyltransferase(AS3MT)	2.198	5.83	5.003	0.679	3.832	3.873	2.922	0.554	0.502	0.588
NM_001136503	artemin(ARTN)	0.102	1.523	0.84	0.001	0.079	0.869	1.065	0.084	0.001	0.568
NM_022826	ARV1 homolog, fatty acid homeostasis modulator(ARV1)	10.775	5.632	7.515	1.417	12.813	9.288	15.815	1.605	4.757	2.394
NM_001242659	aryl-hydrocarbon receptor repressor(AHRR)	3.489	10.394	7.41	5.28	15.199	7.015	5.796	3.569	15.037	20.637
NM_001097604	arylacetamide deacetylase(AADAC)	0.001	0.001	0.001	0.001	0.001	0.001	0.001	0.001	0.712	0.001
NM_207380	arylacetamide deacetylase like 2(AADACL2)	8.381	16.708	7.737	4.75	3.173	4.8	6.874	5.52	1.194	2.188
NM_001105281	arylacetamide deacetylase like 3(AADACL3)	0.001	0.001	0.401	0.001	0.001	0.187	0.176	0.001	0.001	0.001
NM_001013735	arylacetamide deacetylase like 4(AADACL4)	0.001	0.001	0.001	0.001	0.001	0.001	0.001	0.001	0.001	0.001
NR_026915	arylacetamide deacetylase pseudogene 1(AADACP1)	0.001	0.067	0.001	0.001	0.111	0.001	0.404	0.059	0.001	0.067
NM_001012301	arylformamidase(AFMID)	29.849	122.325	51.994	5.048	12.711	29.859	16.97	37.155	0.714	0.32
NM_001640	aryl hydrocarbon receptor(AHR)	22.836	63.418	38.472	35.67	27.507	39.308	21.919	28.216	32.829	26.274
NM_004034	aryl hydrocarbon receptor interacting protein(AIP)	62.505	92.962	108.02	71.152	144.954	155.575	165.125	74.156	73.355	110.39
NM_014357	aryl hydrocarbon receptor interacting protein like 1(AIPL1)	0.001	0.001	0.001	0.001	0.001	0.001	0.001	0.001	0.001	0.001
NM_001692	aryl hydrocarbon receptor nuclear translocator(ARNT)	0.143	0.133	0.001	0.276	0.001	0.04	0.038	0.118	1.812	2.681
NM_014881	aryl hydrocarbon receptor nuclear translocator 2(ARNT2)	0.395	1.161	0.872	0.138	2.322	1.714	4.377	0.223	2.618	1.27
NM_001183	aryl hydrocarbon receptor nuclear translocator like(ARNTL)	77.145	116.683	89.993	46.166	42.299	93.151	82.505	60.449	51.978	30.454
NM_020196	aryl hydrocarbon receptor nuclear translocator like 2(ARNTL2)	14.828	14.922	6.634	19.676	7.789	17.098	13.364	20.054	11.234	18.433
NM_001089584	arylsulfatase A(ARSA)	0.34	0.422	0.413	0.001	0.204	0.128	0.03	0.031	0.144	0.001
NM_000085	arylsulfatase B(ARSB)	0.001	0.001	0.065	0.001	0.001	0.001	0.001	0.001	0.001	0.001
NM_001693	arylsulfatase D(ARSD)	13.083	18.482	21.557	19.376	26.704	30.083	31.921	11.716	11.462	5.265
NM_000088	arylsulfatase E (chondrodysplasia punctata 1)(ARSE)	3251.44	350.603	910.704	248.868	201.848	266.485	111.76	300.114	2.048	6.18
NM_001204083	arylsulfatase F(ARSF)	0.796	0.283	0.384	0.934	0.866	0.716	1.275	0.966	0.849	0.564
NM_001012426	arylsulfatase family member H(ARSH)	10.094	9.158	6.733	9.08	2.003	13.788	12.89	7.963	5.036	7.726
NM_001012709	arylsulfatase family member I(ARSI)	0.001	0.001	0.001	0.001	0.001	0.001	0.001	0.001	0.001	0.316
NM_024604	arylsulfatase family member J(ARSJ)	2.999	4.501	5.4	1.151	5.413	5.33	7.14	0.894	2.5	1.562
NM_198182	arylsulfatase family member K(ARSK)	0.051	0.407	0.188	0.064	0.001	1.049	1.277	0.212	5.818	0.333
NM_014981	arylsulfatase G(ARSG)	0.236	0.538	0.419	0.001	0.243	0.335	0.021	0.001	0.038	0.073
NR_027023	ASH1L antisense RNA 1(ASH1L-AS1)	1.076	1.349	1.109	2.951	1.908	2.344	2.433	2.545	2.721	1.558
NM_018566	ASH1 like histone lysine methyltransferase(ASH1L)	1.112	0.579	1.231	0.468	1.953	1.524	2.421	0.196	1.697	1.167
NM_004691	ASH2 like histone lysine methyltransferase complex subunit(ASH2L)	52.293	88.28	51.451	21.893	27.632	45.684	36.431	46.432	28.56	30.001
NM_001696	asialoglycoprotein receptor 1(ASGR1)	115.056	160.578	99.013	54.049	128.679	82.803	94.193	42.503	75.383	105.182
NM_130446	asialoglycoprotein receptor 2(ASGR2)	0.867	0.369	0.536	0.342	0.532	0.662	1.13	0.315	0.379	0.34
NM_001080491	asparaginase(ASPG)	2.492	2.816	2.817	1.385	2.283	3.604	3.659	0.594	3.26	2.287
NM_001085430	asparaginase like 1(ASRGL1)	0.318	1.015	0.498	0.302	0.63	0.695	0.255	0.225	2.125	1.557
NM_001698	asparagine synthetase (glutamine-hydrolyzing)(ASNS)	6.616	22.567	12.807	2.169	12.109	11.29	6.688	2.345	4.262	4.78
NM_019066	asparagine synthetase domain containing 1(ASNSD1)	0.022	0.121	0.256	0.001	0.001	0.073	0.001	0.018	0.001	0.04
NR_033856	asparagine synthetase pseudogene(FLJ43315)	0.001	0.001	0.001	0.001	0.028	0.031	0.177	0.001	0.001	0.001
NM_004561	asparaginyl-tRNA synthetase(NARS)	0.001	0.001	0.001	0.001	0.001	0.001	0.001	0.001	0.058	0.141
NM_024694	asparaginyl-tRNA synthetase 2, mitochondrial (putative)(NARS2)	0.018	0.001	0.001	0.001	0.001	0.001	0.001	0.001	0.001	0.001
NM_004343	aspartate beta-hydroxylase(ASPH)	1979.29	1191.12	1504.19	1256.41	1120.82	1220.36	762.951	1286.77	878.702	1399.17
NM_181774	aspartate beta-hydroxylase domain containing 1(ASPHD1)	0.032	0.06	0.001	0.001	0.025	0.001	0.001	0.001	0.001	0.001
NM_020458	aspartate beta-hydroxylase domain containing 2(ASPHD2)	2.967	5.303	3.099	1.463	1.661	2.566	2.044	2.491	1.098	2.163
NM_001122636	aspartate dehydrogenase domain containing(ASPDH)	2.427	15.384	12.836	0.001	13.267	10.809	0.139	0.372	0.165	0.001
NM_016478	aspartate rich 1(DRICH1)	7.835	10.932	6.491	9.996	11.696	18.18	10.667	12.447	9.568	4.067
NM_152864	aspartic peptidase, retroviral-like 1(ASPRV1)	0.001	0.001	0.059	0.001	0.001	0.001	0.051	1.43	0.061	0.357
NM_000090	aspartoacylase(ASPA)	567.539	396.192	642.978	46.6	252.824	106.16	5.729	19.105	86.86	0.016
NM_001375	aspartyl-tRNA synthetase(DARS)	37.333	66.321	48.327	25.244	34.614	34.657	41.155	26.25	31.067	24.328
NM_018138	aspartyl-tRNA synthetase 2, mitochondrial(DARS2)	11.508	6.43	6.489	6.502	7.576	10.759	15.422	3.902	9.872	9.326
NM_012121	aspartyl aminopeptidase(DNPEP)	7.294	10.58	9.583	6.823	9.856	23.494	10.078	12.078	3.322	9.587
NM_000063	aspartylglucosaminidase(AGA)	2.69	8.532	17.23	0.215	2.795	2.45	0.389	0.641	0.031	0.12
NM_017707	asporin(ASPN)	2.124	1.914	1.614	1.525	1.584	1.654	1.594	2.591	1.815	1.065
NM_024099	ASPSCR1, UBX domain containing tether for SLC2A4(ASPSCR1)	1.643	2.803	1.873	2.104	1.423	5.177	4.055	0.79	1.567	0.697
NM_001002912	astacin like metalloendopeptidase(ASTL)	0.001	0.012	0.001	0.001	0.001	0.001	0.001	0.001	0.001	0.001
NM_014117	asteroid homolog 1 (Drosophila)(ASTE1)	11.58	7.701	8.969	4.286	11.834	12.404	13.342	2.818	6.187	12.566
NR_033973	ASTN2 antisense RNA 1(ASTN2-AS1)	0.001	0.001	0.001	0.044	0.001	0.045	0.001	0.001	0.001	0.049
NM_004344	astrotactin 1(ASTN1)	54.793	49.461	36.948	13.414	64.366	54.314	47.133	14.942	50.22	26.973
NM_014037	astrotactin 2(ASTN2)	0.032	0.001	0.001	0.001	0.001	0.268	0.001	0.052	0.09	0.029
NM_018180	asunder, spermatogenesis regulator(ASUN)	5.024	6.222	6.155	3.242	6.804	8.227	7.557	1.023	6.437	7.814
NM_015464	AT-hook containing transcription factor 1(AHCTF1)	0.001	0.001	0.001	0.001	0.001	0.001	0.039	0.001	1.271	0.091
NM_001031615	AT-hook DNA binding motif containing 1(AHDC1)	0.001	0.001	0.001	0.001	0.001	0.001	0.03	0.031	0.743	0.034
NM_030782	AT-hook transcription factor(AKNA)	13.998	28.759	20.204	39.574	25.257	44.826	24.294	55.691	21.336	18.515
NM_006035	AT-rich interaction domain 1A(ARID1A)	7.266	6.527	6.423	4.225	5.156	16.102	5.426	3.441	3.756	12.959
NM_020752	AT-rich interaction domain 1B(ARID1B)	0.001	0.013	0.013	0.001	0.032	0.024	0.022	0.001	0.439	0.697
NM_152666	AT-rich interaction domain 2(ARID2)	0.001	1.177	0.205	0.001	0.001	0.215	0.157	0.001	0.001	0.001
NM_005246	AT-rich interaction domain 3A(ARID3A)	4.063	4.923	5.113	1.02	6.79	6.047	3.731	1.402	1.111	1.049
NM_006480	AT-rich interaction domain 3B(ARID3B)	0.115	0.001	0.14	0.223	0.148	0.163	0.277	0.095	0.147	0.001
NM_001017962	AT-rich interaction domain 3C(ARID3C)	24.399	10.517	36.707	2.752	15.934	7.617	7.644	2.223	3.501	9.079
NM_002915	AT-rich interaction domain 4A(ARID4A)	1.28	4.293	7.921	6.182	19.706	42.43	31.314	9.401	7.064	4.127
NM_016403	AT-rich interaction domain 4B(ARID4B)	35.486	50.657	48.912	27.284	55.137	40.903	54.649	27.961	24.994	31.216
NM_212557	AT-rich interaction domain 5A(ARID5A)	0.001	0.001	0.001	0.001	0.001	0.001	0.001	0.001	0.001	2.406
NM_032223	AT-rich interaction domain 5B(ARID5B)	9.314	19.942	19.831	9.538	9.714	18.785	15.168	8.099	8.412	14.182
NM_001128423	ataxin 1(ATXN1)	1.529	2.471	4.22	0.301	5.484	9.23	7.536	3.185	0.576	1.005
NM_001142311	ataxin 1 like(ATXN1L)	0.411	0.178	0.2	0.205	0.148	0.233	1.118	0.181	1.699	1.09
NM_002991	ataxin 2(ATXN2)	0.001	0.001	3.766	0.001	0.001	0.001	0.207	0.001	0.001	0.001
NM_148912	ataxin 2 like(ATXN2L)	6.017	9.251	3.87	7.783	6.486	6.941	12.013	10.393	12.444	11.312
NM_005012	ataxin 3(ATXN3)	3.545	9.629	5.643	0.276	3.144	2.111	1.989	0.483	0.347	0.425
NM_001136112	ataxin 3 like(ATXN3L)	0.001	0.001	0.001	0.001	0.001	0.053	0.05	0.001	0.001	0.001
NM_001178035	ataxin 7(ATXN7)	1.171	1.114	1.602	0.032	1.823	0.851	1.687	0.182	0.099	0.217
NM_020747	ataxin 7 like 1(ATXN7L1)	0.247	0.444	0.225	0.014	0.165	0.783	1.423	0.122	1.366	0.091
NM_153358	ataxin 7 like 2(ATXN7L2)	18.099	13.996	12.056	6.648	12.559	11.737	21.786	3.286	15.06	17.506
NM_020245	ataxin 7 like 3(ATXN7L3)	3.358	2.269	1.805	0.465	0.888	1.27	2.153	0.214	1.084	1.159
NM_001136534	ataxin 7 like 3B(ATXN7L3B)	3.19	1.978	1.293	0.001	0.455	0.552	1.229	0.925	0.001	0.001
NM_013252	ataxin 10(ATXN10)	0.001	0.001	0.168	0.001	0.001	0.001	0.001	0.001	0.001	0.001
NM_033089	ATCAY, caytaxin(ATCAY)	3.82	4.426	4.156	4.396	1.677	3.159	4.773	3.84	6.967	4.093
NM_001128212	atlastin GTPase 1(ATL1)	1.904	2.145	2.788	2.955	2.662	4.002	6.016	0.95	3.92	1.113
NM_001135993	atlastin GTPase 2(ATL2)	1.026	0.527	0.726	0.69	1.553	1.503	2.718	0.7	1.603	0.9
NM_015477	atlastin GTPase 3(ATL3)	6.188	7.241	6.415	4.216	4.583	10.077	9.294	2.208	6.365	6.381
NM_015271	ATM interactor(ATMIN)	0.784	0.064	0.075	0.103	0.001	0.001	0.022	0.011	1.01	2.303
NM_000092	ATM serine/threonine kinase(ATM)	0.009	0.301	0.033	0.015	0.083	0.183	0.043	0.001	0.009	0.158
NM_005194	atonal bHLH transcription factor 1(ATOH1)	6.068	2.536	7.178	9.347	4.774	5.64	11.719	4.351	6.291	4.191
NM_145214	atonal bHLH transcription factor 7(ATOH7)	5.989	6.972	5.555	9.434	4.348	10.495	7.696	8.55	6.234	10.166
NM_032846	atonal bHLH transcription factor 8(ATOH8)	12.102	12.749	14.504	8.639	19.869	23.284	20.049	9.227	20.416	10.849
NM_015266	ATP/GTP binding protein 1(AGTPBP1)	2.028	5.838	3.927	2.519	2.906	4.526	1.765	1.855	5.096	3.369
NM_152349	ATP/GTP binding protein like 1(AGBL1)	0.001	0.001	0.001	0.133	0.041	0.364	1.414	0.309	0.001	0.001
NM_024804	ATP/GTP binding protein like 2(AGBL2)	11.673	10.426	8.397	5.522	7.77	12.207	19.688	5.215	12.996	10.242
NM_178813	ATP/GTP binding protein like 3(AGBL3)	0.001	0.001	0.001	0.001	0.001	0.001	0.001	0.001	0.001	0.603
NM_032800	ATP/GTP binding protein like 4(AGBL4)	21.225	24.092	18.615	6.392	24.938	30.293	14.978	6.287	8.163	4.825
NM_021924	ATP/GTP binding protein like 5(AGBL5)	0.08	0.05	0.291	0.066	0.021	0.181	0.064	0.001	0.025	0.001
NR_024129	ATP1A1 antisense RNA 1(ATP1A1-AS1)	0.154	0.048	0.329	0.299	0.277	0.7	0.288	0.806	0.982	0.191
NM_018052	ATP5S like(ATP5SL)	16.029	24.454	15.026	11.621	7.829	18.951	17.567	14.08	10.553	18.098
NR_027040	ATP6V0E2 antisense RNA 1(ATP6V0E2-AS1)	0.03	0.14	0.165	0.05	0.232	0.205	0.193	0.099	0.144	0.056
NM_207511	ATP11A upstream neighbor(ATP11AUN)	0.292	0.068	0.089	0.04	0.019	0.041	0.175	0.1	0.209	0.225
NM_033310	ATP23 metallopeptidase and ATP synthase assembly factor homolog(ATP23)	0.204	0.047	0.093	0.001	0.039	0.001	0.286	0.001	0.001	0.001
NM_020435	ATPase 13A1(ATP13A1)	0.039	0.108	0.141	0.032	0.178	0.458	0.031	0.064	0.037	0.001
NM_022110	ATPase 13A2(ATP13A2)	1.096	1.083	0.999	2.388	1.16	0.582	1.863	2.428	2.09	1.964
NM_024546	ATPase 13A3(ATP13A3)	1.177	1.557	1.861	0.695	5.156	5.666	8.437	1.618	1.597	1.573
NM_032303	ATPase 13A4(ATP13A4)	9.831	8.84	5.169	2.069	9.467	7.328	6.662	1.716	7.496	9.275
NM_198521	ATPase 13A5(ATP13A5)	0.001	0.001	0.001	0.001	0.001	0.001	0.001	0.001	0.001	0.001
NM_000093	ATPase copper transporting alpha(ATP7A)	32.756	14.473	20.693	2.459	3.84	7.108	3.058	6.909	0.001	2.792
NM_000094	ATPase copper transporting beta(ATP7B)	1.409	0.028	0.721	7.707	0.164	0.732	5.904	4.42	0.145	0.881
NM_032827	ATPase family, AAA domain containing 1(ATAD1)	0.396	0.383	0.577	0.092	0.183	0.323	0.684	0.848	0.015	0.015
NM_014161	ATPase family, AAA domain containing 2(ATAD2)	59.826	50.175	46.627	77.306	55.49	68.13	58.501	111.763	42.437	61.847
NM_017575	ATPase family, AAA domain containing 2B(ATAD2B)	4.468	2.824	4.004	3.633	4.112	9.205	5.806	3.723	2.91	2.91
NM_001170794	ATPase family, AAA domain containing 3A(ATAD3A)	0.346	0.512	0.186	0.085	0.267	0.338	0.375	0.084	0.01	0.001
NM_031945	ATPase family, AAA domain containing 3B(ATAD3B)	0.749	4.233	1.051	1.626	1.02	2.398	4.38	0.76	0.385	1.333
NM_001039583	ATPase family, AAA domain containing 3C(ATAD3C)	10.446	27.891	15.105	10.996	11.441	16.595	20.042	17.046	17.799	14.074
NM_024877	ATPase family, AAA domain containing 5(ATAD5)	0.001	0.048	0.093	0.001	0.001	0.043	0.041	0.001	0.001	0.001
NM_000748	ATPase H+/K+ transporting alpha subunit(ATP4A)	0.001	0.121	0.015	0.027	0.001	0.055	0.052	0.04	1.268	0.015
NM_000749	ATPase H+/K+ transporting beta subunit(ATP4B)	0.001	0.001	0.001	0.001	0.001	0.001	0.038	0.001	0.001	0.001
NM_001700	ATPase H+/K+ transporting non-gastric alpha2 subunit(ATP12A)	0.102	0.095	0.001	0.001	0.001	0.001	0.001	0.001	0.097	0.001
NM_001184940	ATPase H+ transporting accessory protein 1(ATP6AP1)	1.409	2.154	1.698	0.69	0.911	0.77	1.007	1.224	1.008	0.722
NM_001018116	ATPase H+ transporting accessory protein 1 like(ATP6AP1L)	0.246	0.131	0.128	0.088	0.135	0.299	0.563	0.058	0.134	0.163
NM_005788	ATPase H+ transporting accessory protein 2(ATP6AP2)	4.946	3.844	3.614	2.531	3.312	2.734	4.961	1.229	8.206	4.451
NM_001130145	ATPase H+ transporting V0 subunit a1(ATP6V0A1)	54.982	57.795	76.251	11.538	62.776	59.812	61.144	6.176	20.233	34.179
NM_012479	ATPase H+ transporting V0 subunit a2(ATP6V0A2)	15.048	28.866	15.717	4.961	5.604	6.015	9.661	3.102	11.725	7.394
NM_133170	ATPase H+ transporting V0 subunit a4(ATP6V0A4)	0.001	0.001	0.007	0.001	0.011	0.001	0.001	0.006	0.001	0.007
NM_004065	ATPase H+ transporting V0 subunit b(ATP6V0B)	483.827	109.26	133.846	3.801	265.891	148.259	113.515	3.657	71.905	0.331
NM_001198829	ATPase H+ transporting V0 subunit c(ATP6V0C)	0.001	0.001	0.001	0.001	0.001	0.001	0.001	0.001	0.001	0.001
NR_037141	ATPase H+ transporting V0 subunit c pseudogene 3(ATP6V0CP3)	0.001	0.001	0.001	0.001	0.001	0.001	0.001	0.001	0.001	0.139
NM_004710	ATPase H+ transporting V0 subunit d1(ATP6V0D1)	23.092	87.865	42.215	41.9	21.749	36.343	53.026	35.956	153.906	138.258
NM_152582	ATPase H+ transporting V0 subunit d2(ATP6V0D2)	0.001	0.001	0.001	0.001	0.001	0.001	0.001	0.001	8.904	0.001
NM_003966	ATPase H+ transporting V0 subunit e1(ATP6V0E1)	0.613	6.944	1.168	0.17	1.682	0.581	0.22	0.175	0.15	0.029
NM_001101320	ATPase H+ transporting V0 subunit e2(ATP6V0E2)	0.064	1.38	0.529	0.054	0.099	0.11	0.001	0.001	0.001	0.001
NM_001713	ATPase H+ transporting V1 subunit A(ATP6V1A)	0.001	0.001	0.001	0.001	0.001	0.001	0.03	0.001	0.035	0.034
NM_001714	ATPase H+ transporting V1 subunit B1(ATP6V1B1)	0.544	0.698	0.685	0.064	0.458	0.528	0.477	0.064	0.272	0.695
NM_001715	ATPase H+ transporting V1 subunit B2(ATP6V1B2)	0.001	0.001	0.001	0.001	0.001	0.001	0.001	0.001	0.001	0.001
NM_001716	ATPase H+ transporting V1 subunit C1(ATP6V1C1)	0.001	0.001	0.435	0.001	0.001	0.001	0.001	0.001	0.001	0.001
NM_001039617	ATPase H+ transporting V1 subunit C2(ATP6V1C2)	0.001	0.001	0.001	0.001	0.001	0.001	0.001	0.001	0.001	0.001
NM_016020	ATPase H+ transporting V1 subunit D(ATP6V1D)	0.989	0.245	0.271	1.04	0.99	1.26	1.029	0.653	0.44	0.305
NM_001717	ATPase H+ transporting V1 subunit E1(ATP6V1E1)	34.781	29.628	27.468	4.018	20.393	31.933	51.234	2.384	0.077	0.056
NM_080669	ATPase H+ transporting V1 subunit E2(ATP6V1E2)	1.114	2.165	1.25	1.02	0.748	1.055	1.028	0.624	0.994	0.317
NM_001199148	ATPase H+ transporting V1 subunit F(ATP6V1F)	0.001	0.001	0.001	0.001	0.001	0.001	0.001	0.001	0.001	0.144
NM_004913	ATPase H+ transporting V1 subunit G1(ATP6V1G1)	2.686	3.967	2.94	0.362	1.112	1.426	1.639	1.052	0.48	1.429
NM_130776	ATPase H+ transporting V1 subunit G2(ATP6V1G2)	0.001	0.001	0.172	0.001	0.001	0.001	0.001	0.001	0.18	0.001
NM_133373	ATPase H+ transporting V1 subunit G3(ATP6V1G3)	11.09	11.659	7.164	7.034	4.259	10.238	6.245	5.795	12.132	44.09
NM_015963	ATPase H+ transporting V1 subunit H(ATP6V1H)	11.051	10.473	7.473	25.809	7.648	10.899	11.494	19.657	22.54	18.345
NM_016334	ATPase inhibitory factor 1(ATPIF1)	7.995	8.402	7.409	8.361	17.236	13.987	22.723	9.265	14.014	10.558
NM_001142640	ATPase Na+/K+ transporting family member beta 4(ATP1B4)	0.294	0.565	0.372	0.055	0.124	0.129	0.152	0.031	0.389	0.255
NM_000745	ATPase Na+/K+ transporting subunit alpha 1(ATP1A1)	0.637	1.114	1.929	2.031	1.903	5.629	5.16	5.926	4.764	3.184
NM_000747	ATPase Na+/K+ transporting subunit alpha 2(ATP1A2)	3.546	1.561	2.747	4.749	2.906	3.206	14.219	5.91	4.364	1.341
NM_152317	ATPase Na+/K+ transporting subunit alpha 3(ATP1A3)	1.046	1.871	1.981	0.668	1.796	4.237	5.279	1.459	3.299	3.052
NM_144713	ATPase Na+/K+ transporting subunit alpha 4(ATP1A4)	0.001	0.001	0.001	0.001	0.001	0.001	0.001	0.001	0.089	0.001
NM_001702	ATPase Na+/K+ transporting subunit beta 1(ATP1B1)	0.001	0.234	0.031	0.001	0.001	0.071	0.013	0.001	0.001	0.001
NM_001703	ATPase Na+/K+ transporting subunit beta 2(ATP1B2)	9.815	10.101	8.358	2.499	2.975	6.87	5.049	2.228	1.305	0.253
NM_001704	ATPase Na+/K+ transporting subunit beta 3(ATP1B3)	0.001	0.015	0.015	0.137	0.013	0.042	0.092	0.001	0.001	0.001
NM_006120	ATPase phospholipid transporting 8A1(ATP8A1)	0.248	3.39	19.937	1.925	2.614	1.407	2.717	0.819	3.633	2.912
NM_016548	ATPase phospholipid transporting 8A2(ATP8A2)	54.012	76.678	55.867	18.516	26.654	31.597	42.865	17.177	47.683	64.069
NM_005624	ATPase phospholipid transporting 8B1(ATP8B1)	0.001	0.001	0.001	0.001	0.143	0.001	0.001	0.001	0.001	0.001
NM_020485	ATPase phospholipid transporting 8B2(ATP8B2)	0.057	0.001	0.001	0.286	0.001	0.001	0.184	0.047	0.001	0.001
NM_001184	ATPase phospholipid transporting 8B3(ATP8B3)	0.731	1.444	1.17	0.224	1.403	0.593	0.982	0.13	1.631	0.406
NM_024864	ATPase phospholipid transporting 8B4 (putative)(ATP8B4)	1.406	4.53	3.159	8.253	3.285	10.277	5.022	10.017	7.134	7.432
NR_003593	ATPase phospholipid transporting 8B5, pseudogene(ATP8B5P)	0.001	0.001	0.001	0.001	0.001	0.001	0.001	0.001	0.001	0.001
NM_006074	ATPase phospholipid transporting 9A (putative)(ATP9A)	48.027	31.368	25.901	2.926	36.793	10.072	14.772	0.96	0.769	0.746
NM_198546	ATPase phospholipid transporting 9B (putative)(ATP9B)	0.001	0.001	0.001	0.001	0.001	0.001	0.001	0.001	0.001	0.043
NM_024512	ATPase phospholipid transporting 10A (putative)(ATP10A)	3.003	0.724	0.478	0.541	0.682	0.399	0.883	0.313	0.259	0.167
NM_025181	ATPase phospholipid transporting 10B (putative)(ATP10B)	18.422	18.61	18.95	3.167	23.465	18.229	19.398	3.384	22.563	10.288
NM_020524	ATPase phospholipid transporting 10D (putative)(ATP10D)	27.242	25.557	20.49	6.291	8.305	18.326	12.173	6.462	8.605	3.238
NM_032217	ATPase phospholipid transporting 11A(ATP11A)	4.492	4.833	2.229	0.304	1.333	1.353	1.631	0.196	3.162	0.778
NM_014634	ATPase phospholipid transporting 11B (putative)(ATP11B)	3.807	3.076	2.005	4.348	1.156	4.296	2.574	3.419	1.023	1.472
NM_173800	ATPase phospholipid transporting 11C(ATP11C)	0.08	0.019	0.037	0.001	0.031	0.205	0.096	0.017	0.019	0.001
NM_001707	ATPase plasma membrane Ca2+ transporting 1(ATP2B1)	12.414	14.448	5.881	3.927	9.185	5.524	6.021	7.223	2.716	4.177
NM_001001657	ATPase plasma membrane Ca2+ transporting 2(ATP2B2)	0.001	0.092	0.001	0.001	0.001	0.001	0.001	0.327	0.095	0.001
NM_001001659	ATPase plasma membrane Ca2+ transporting 3(ATP2B3)	0.001	0.001	0.001	0.083	0.077	0.001	0.08	0.001	0.095	0.092
NM_001708	ATPase plasma membrane Ca2+ transporting 4(ATP2B4)	0.001	0.001	0.001	0.001	0.001	0.001	0.001	0.001	0.001	0.001
NM_173467	ATPase sarcoplasmic/endoplasmic reticulum Ca2+ transporting 1(ATP2A1)	3.252	6.506	6.093	16.606	5.762	10.708	9.09	17.923	6.202	8.738
NM_170710	ATPase sarcoplasmic/endoplasmic reticulum Ca2+ transporting 2(ATP2A2)	0.617	0.402	0.293	0.174	0.532	0.566	1.185	0.132	0.683	0.365
NM_175056	ATPase sarcoplasmic/endoplasmic reticulum Ca2+ transporting 3(ATP2A3)	0.357	0.024	0.07	0.001	0.079	0.001	0.041	0.001	0.001	0.001
NM_001199397	ATPase secretory pathway Ca2+ transporting 1(ATP2C1)	0.946	1.761	0.655	0.108	0.804	0.901	1.41	0.283	0.358	0.287
NM_014880	ATPase secretory pathway Ca2+ transporting 2(ATP2C2)	0.605	0.26	0.87	1.255	1.254	0.691	1.359	0.441	0.177	1.593
NM_005519	ATP binding cassette subfamily A member 1(ABCA1)	0.001	0.053	0.001	0.001	0.001	0.001	0.001	0.047	0.109	0.001
NM_001625	ATP binding cassette subfamily A member 2(ABCA2)	32.364	18.046	43.855	114.901	57.071	70.948	110.179	83.641	97.034	92.462
NM_001097616	ATP binding cassette subfamily A member 3(ABCA3)	4.086	2.81	2.592	3.442	5.517	3.974	6.919	2.735	5.479	3.726
NM_000391	ATP binding cassette subfamily A member 4(ABCA4)	49.425	92.419	47.344	10.701	18.168	27.581	25.984	8.051	14.92	17.73
NM_172362	ATP binding cassette subfamily A member 5(ABCA5)	0.057	0.011	0.001	0.209	0.009	0.029	0.725	0.038	0.022	0.021
NM_080431	ATP binding cassette subfamily A member 6(ABCA6)	0.001	0.001	0.001	0.001	0.001	0.001	0.001	0.053	0.185	0.06
NM_019591	ATP binding cassette subfamily A member 7(ABCA7)	0.581	1.108	0.901	0.241	1.745	1.752	3.209	0.192	1.025	0.941
NM_007190	ATP binding cassette subfamily A member 8(ABCA8)	21.277	24.786	30.721	6.188	17.997	17.458	25.19	3.209	18.243	10.168
NM_080430	ATP binding cassette subfamily A member 9(ABCA9)	3.018	0.936	0.573	4.594	1.355	1.816	1.811	3.732	0.959	0.001
NM_080429	ATP binding cassette subfamily A member 10(ABCA10)	0.001	0.001	0.001	0.001	0.001	0.001	0.001	0.001	0.049	0.001
NR_002561	ATP binding cassette subfamily A member 11, pseudogene(ABCA11P)	0.001	0.001	0.001	0.001	0.001	0.001	0.001	0.001	0.001	0.001
NM_173161	ATP binding cassette subfamily A member 12(ABCA12)	0.001	0.084	0.001	0.001	0.001	0.001	0.001	0.001	0.001	0.001
NM_152719	ATP binding cassette subfamily A member 13(ABCA13)	0.001	0.001	0.053	0.001	0.001	0.001	0.001	0.001	0.001	0.001
NR_003589	ATP binding cassette subfamily A member 17, pseudogene(ABCA17P)	0.001	0.001	0.001	0.001	0.001	0.001	0.001	0.001	0.001	0.001
NM_000964	ATP binding cassette subfamily B member 1(ABCB1)	4.532	3.954	4.133	4.861	1.842	7.508	4.663	4.596	1.826	1.38
NM_000485	ATP binding cassette subfamily B member 4(ABCB4)	175.817	220.323	427.956	327.627	237.223	243.244	229.806	498.046	361.614	456.749
NM_001164399	ATP binding cassette subfamily B member 5(ABCB5)	0.001	0.033	0.001	0.001	0.001	0.001	0.001	0.001	0.001	0.001
NM_005721	ATP binding cassette subfamily B member 6 (Langereis blood group)(ABCB6)	40.668	53.072	65.939	17.619	95.403	82.43	54.325	14.183	21.083	14.561
NM_004319	ATP binding cassette subfamily B member 7(ABCB7)	0.001	0.236	0.532	0.001	0.02	0.194	0.426	0.001	0.012	0.001
NM_007210	ATP binding cassette subfamily B member 8(ABCB8)	1.665	0.459	1.275	0.905	1.219	1.065	1.382	0.763	1.392	0.495
NM_019858	ATP binding cassette subfamily B member 9(ABCB9)	0.665	0.172	0.438	0.92	0.227	0.376	3.487	0.914	7.855	0.001
NM_012108	ATP binding cassette subfamily B member 10(ABCB10)	0.001	0.001	0.001	0.001	0.001	0.001	0.001	0.001	0.001	0.001
NM_003766	ATP binding cassette subfamily B member 11(ABCB11)	57.667	51.789	41.91	21.745	40.059	47.476	33.832	15.731	16.831	21.786
NM_005015	ATP binding cassette subfamily C member 1(ABCC1)	19.846	21.298	11.122	12.747	7.331	10.86	10.317	13.806	9.234	8.613
NM_000426	ATP binding cassette subfamily C member 2(ABCC2)	0.622	0.098	0.34	0.016	0.088	0.146	0.015	0.008	0.155	0.071
NM_003803	ATP binding cassette subfamily C member 3(ABCC3)	0.016	0.015	0.043	0.001	0.024	0.054	0.051	0.013	0.242	0.294
NM_005864	ATP binding cassette subfamily C member 4(ABCC4)	6.556	0.773	1.001	0.001	1.53	0.731	1.757	0.44	0.509	0.082
NM_005720	ATP binding cassette subfamily C member 5(ABCC5)	106.516	158.384	123.08	44.37	82.563	114.349	64.675	104.475	52.509	14.635
NM_001171832	ATP binding cassette subfamily C member 6(ABCC6)	0.001	0.001	0.001	0.001	0.001	0.001	0.001	0.001	0.001	0.001
NR_003580	ATP binding cassette subfamily C member 6 pseudogene 1(ABCC6P1)	16.213	22.647	25.431	8.403	19.882	29.32	30.009	7.714	17.456	12.879
NR_023916	ATP binding cassette subfamily C member 6 pseudogene 2(ABCC6P2)	0.001	0.001	0.001	0.001	0.001	0.158	0.523	0.077	0.001	0.001
NM_000393	ATP binding cassette subfamily C member 8(ABCC8)	39.406	35.834	72.614	6.279	28.657	21.652	19.035	9.729	10.831	0.211
NM_020319	ATP binding cassette subfamily C member 9(ABCC9)	6.009	7.374	5.677	1.052	7.552	8.333	9.733	0.597	4.73	4.086
NM_001199160	ATP binding cassette subfamily C member 10(ABCC10)	0.305	0.691	0.834	0.601	0.367	0.502	0.396	0.722	0.491	0.494
NM_032601	ATP binding cassette subfamily C member 11(ABCC11)	3.504	2.272	2.808	2.822	5.968	4.42	4.674	6.042	3.95	1.867
NM_033271	ATP binding cassette subfamily C member 12(ABCC12)	16.949	25.097	25.618	19.201	19.091	21.182	14.419	24.275	7.839	9.969
NR_003132	ATP binding cassette subfamily C member 13 (pseudogene)(ABCC13)	195.47	285.264	318.02	45.385	251.273	194.41	389.048	54.472	156.937	173.332
NM_000069	ATP binding cassette subfamily D member 1(ABCD1)	0.001	0.001	0.001	0.001	0.001	0.001	1.013	0.001	0.001	0.001
NM_005187	ATP binding cassette subfamily D member 2(ABCD2)	0.021	0.001	0.155	0.001	0.001	0.001	0.001	0.001	0.223	0.531
NM_002882	ATP binding cassette subfamily D member 3(ABCD3)	35.212	44.294	49.458	158.665	96.869	163.573	126.261	208.438	88.82	88.703
NM_005069	ATP binding cassette subfamily D member 4(ABCD4)	5.494	4.015	8.439	12.32	0.291	15.041	18.425	19.516	4.307	16.426
NM_002962	ATP binding cassette subfamily E member 1(ABCE1)	0.262	0.001	0.001	0.001	0.202	0.111	0.628	0.001	0.25	13.926
NM_001026383	ATP binding cassette subfamily F member 1(ABCF1)	1.246	0.624	1.879	2.149	2.361	2.239	1.074	1.541	3.611	2.128
NM_005723	ATP binding cassette subfamily F member 2(ABCF2)	5.92	9.999	8.184	9.468	14.493	21.181	9.257	5.848	0.546	1.313
NM_018372	ATP binding cassette subfamily F member 3(ABCF3)	0.943	0.878	1.037	0.115	2.606	2.404	1.754	0.114	1.297	2.439
NM_004939	ATP binding cassette subfamily G member 1(ABCG1)	7.251	12.644	11.595	1.876	9.66	6.217	11.201	1.724	7.044	4.182
NM_004850	ATP binding cassette subfamily G member 2 (Junior blood group)(ABCG2)	7.011	6.819	9.438	1.012	11.344	8.2	10.815	0.778	1.744	2.27
NM_022346	ATP binding cassette subfamily G member 4(ABCG4)	0.838	3.301	3.965	2.104	11.678	15.733	21.718	2.267	5.839	6.531
NM_022458	ATP binding cassette subfamily G member 5(ABCG5)	2.896	5.934	4.557	1.21	3.075	4.148	5.574	0.593	4.26	1.173
NM_022459	ATP binding cassette subfamily G member 8(ABCG8)	0.741	0.34	0.599	0.171	1.026	1.052	1.502	0.286	0.895	0.478
NM_001098200	ATP citrate lyase(ACLY)	0.001	0.001	0.057	0.001	0.001	0.001	0.001	0.001	0.001	0.001
NM_004064	ATP synthase, H+ transporting, mitochondrial F1 complex, alpha subunit 1, cardiac muscle(ATP5A1)	6.854	6.627	4.003	4.284	4.921	7.425	9.461	5.62	7.676	5.06
NM_001710	ATP synthase, H+ transporting, mitochondrial F1 complex, beta polypeptide(ATP5B)	224.602	215.439	464.736	7.727	56.318	43.134	30.182	4.691	0.268	7.344
NM_001711	ATP synthase, H+ transporting, mitochondrial F1 complex, delta subunit(ATP5D)	3.543	0.175	0.241	0.845	0.261	0.16	0.151	0.497	0.036	0.001
NM_006904	ATP synthase, H+ transporting, mitochondrial F1 complex, epsilon subunit(ATP5E)	15.201	11.364	12.03	3.113	10.713	13.584	28.001	1.027	17.522	17.694
NR_002176	ATP synthase, H+ transporting, mitochondrial F1 complex, epsilon subunit pseudogene 2(ATP5EP2)	0.001	0.001	0.001	0.001	0.001	0.001	0.001	0.001	0.001	0.001
NM_001002762	ATP synthase, H+ transporting, mitochondrial F1 complex, gamma polypeptide 1(ATP5C1)	7.048	4.779	3.659	4.107	3.154	7.646	4.57	6.476	3.705	3.595
NM_001718	ATP synthase, H+ transporting, mitochondrial F1 complex, O subunit(ATP5O)	2.963	0.501	1.91	0.001	0.138	0.407	0.718	2.961	0.771	1.218
NM_001712	ATP synthase, H+ transporting, mitochondrial Fo complex subunit B1(ATP5F1)	0.026	0.515	0.624	0.001	0.324	0.089	0.063	0.065	0.025	0.001
NM_001002905	ATP synthase, H+ transporting, mitochondrial Fo complex subunit C1 (subunit 9)(ATP5G1)	0.001	0.001	0.001	0.001	0.001	0.001	0.001	0.001	0.001	0.001
NM_005195	ATP synthase, H+ transporting, mitochondrial Fo complex subunit C2 (subunit 9)(ATP5G2)	17.573	11.852	24.771	19.394	29.484	15.612	17.755	25.78	6.634	22.765
NM_001002918	ATP synthase, H+ transporting, mitochondrial Fo complex subunit C3 (subunit 9)(ATP5G3)	0.099	0.001	0.001	0.001	0.001	0.001	0.001	0.001	0.001	0.001
NM_006377	ATP synthase, H+ transporting, mitochondrial Fo complex subunit D(ATP5H)	2.541	5.971	3.96	1.869	1.677	3.849	2.15	1.784	2.535	3.776
NM_007120	ATP synthase, H+ transporting, mitochondrial Fo complex subunit E(ATP5I)	0.001	0.001	0.001	0.001	0.001	0.001	0.001	0.001	0.001	0.072
NM_001004055	ATP synthase, H+ transporting, mitochondrial Fo complex subunit F2(ATP5J2)	0.001	0.001	0.064	0.001	0.001	0.001	0.001	0.001	0.001	0.001
NM_001004019	ATP synthase, H+ transporting, mitochondrial Fo complex subunit F6(ATP5J)	2.38	1.157	3.715	0.997	0.809	1.111	0.051	0.389	0.082	0.179
NM_006500	ATP synthase, H+ transporting, mitochondrial Fo complex subunit G(ATP5L)	6.47	7.419	6.332	5.904	21.363	28.284	49.544	32.582	5.346	1.574
NM_001166239	ATP synthase, H+ transporting, mitochondrial Fo complex subunit G2(ATP5L2)	1.459	2.278	2.851	5.495	5.417	1.859	3.378	2.234	8.648	0.579
NM_001004136	ATP synthase, H+ transporting, mitochondrial Fo complex subunit s (factor B)(ATP5S)	0.095	0.001	0.001	0.079	0.001	0.001	0.001	0.393	0.091	0.794
NM_022761	ATP synthase mitochondrial F1 complex assembly factor 1(ATPAF1)	0.755	0.439	1.292	1.411	1.454	0.722	1.587	0.311	1.981	0.874
NM_145733	ATP synthase mitochondrial F1 complex assembly factor 2(ATPAF2)	0.075	0.385	0.103	0.187	0.377	0.48	0.693	0.062	6.568	2.856
NM_130759	ATR interacting protein(ATRIP)	0.315	0.215	0.249	0.157	0.161	0.267	0.369	0.086	0.3	0.116
NM_001007532	atrophin 1(ATN1)	0.209	0.001	0.19	0.001	0.001	0.001	0.001	0.001	0.199	0.001
NM_001184970	ATR serine/threonine kinase(ATR)	56.875	62.637	43.66	27.289	28.746	49.937	36.381	37.23	15.069	25.157
NM_000526	ATRX, chromatin remodeler(ATRX)	0.056	0.105	0.513	0.001	0.043	2.483	0.18	0.742	0.054	10.923
NM_144569	attractin(ATRN)	23.373	17.941	22.207	8.453	7.802	6.009	3.462	14.444	0.001	0.001
NM_207316	attractin like 1(ATRNL1)	0.001	0.001	0.001	0.001	0.001	0.001	0.001	0.001	0.001	0.001
NR_002729	ATXN8 opposite strand (non-protein coding)(ATXN8OS)	0.021	0.039	0.001	0.001	0.016	0.001	0.034	0.001	0.06	0.001
NM_001123392	atypical chemokine receptor 1 (Duffy blood group)(ACKR1)	0.887	1.65	0.956	0.301	1.179	1.301	1.839	0.432	0.5	0.671
NM_001319	atypical chemokine receptor 2(ACKR2)	25.384	31.663	29.326	33.887	21.332	29.372	29.327	33.888	15.078	24.637
NM_020338	atypical chemokine receptor 3(ACKR3)	6.248	5.984	6.538	3.268	1.581	4.398	1.644	1.673	2.639	2.174
NM_016580	atypical chemokine receptor 4(ACKR4)	0.018	0.001	0.001	0.001	0.001	0.015	0.043	0.029	0.017	0.017
NM_001719	AU RNA binding methylglutaconyl-CoA hydratase(AUH)	5.301	4.376	2.009	2.02	3.163	5.302	7.787	2.138	115.627	3.376
NM_003621	aurora kinase A(AURKA)	0.911	2.735	1.922	0.065	2.664	2.232	1.791	0.001	1.166	0.024
NM_024051	aurora kinase A and ninein interacting protein(AUNIP)	23.831	37.766	27.819	9.346	31.198	28.75	50.754	17.218	39.534	12.427
NM_001127395	aurora kinase A interacting protein 1(AURKAIP1)	8.973	8.509	7.547	3.741	7.936	7.573	12.984	5.549	11.472	6.585
NR_002145	aurora kinase A pseudogene 1(AURKAPS1)	0.1	1.495	0.275	0.001	0.155	0.427	0.804	0.001	0.001	2.138
NM_004238	aurora kinase B(AURKB)	4.857	6.966	7.883	0.96	3.94	3.487	7.323	0.799	4.095	1.351
NM_001017920	aurora kinase C(AURKC)	0.001	0.001	0.001	0.001	0.001	0.001	0.27	0.001	1.608	0.001
NM_015617	autism susceptibility candidate 2(AUTS2)	9.66	19.62	10.49	3.551	10.901	7.517	21.128	3.101	5.627	8.871
NM_001144878	autocrine motility factor receptor(AMFR)	4.831	6.008	5.748	1.523	9.248	5.617	7.628	2.407	3.498	1.721
NM_000419	autoimmune regulator(AIRE)	0.028	0.026	0.001	0.001	0.021	0.142	0.089	0.023	0.266	0.258
NM_017768	autophagy and beclin 1 regulator 1(AMBRA1)	2.45	2.367	3.409	1.617	10.375	9.793	9.125	2.797	1.019	0.727
NM_015132	autophagy related 2A(ATG2A)	2.202	3.772	4.974	1.562	7.186	4.15	4.108	1.816	1.655	0.567
NM_018053	autophagy related 2B(ATG2B)	2.772	4.244	2.683	0.354	2.43	1.05	2.696	4.676	0.976	0.434
NM_022553	autophagy related 3(ATG3)	9.447	16.651	13.574	12.437	11.102	14.228	16.588	10.583	11.144	17.857
NM_052951	autophagy related 4A cysteine peptidase(ATG4A)	9.807	17.524	24.769	60.748	29.496	37.697	48.162	55.498	42.863	36.233
NM_013346	autophagy related 4B cysteine peptidase(ATG4B)	7.692	11.127	10.521	9.803	12.288	8.363	10.249	8.53	10.417	3.95
NM_032865	autophagy related 4C cysteine peptidase(ATG4C)	0.432	0.148	0.207	0.038	0.21	0.212	0.6	0.187	0.238	0.294
NM_032924	autophagy related 4D cysteine peptidase(ATG4D)	7.795	6.703	4.062	3.019	4.665	7.234	7.601	2.674	6.185	2.546
NM_004869	autophagy related 5(ATG5)	9.686	8.043	8.383	2.613	9.817	8.553	13.51	1.715	3.706	5.114
NM_006411	autophagy related 7(ATG7)	57.215	55.52	50.411	47.301	38.224	90.914	60.93	46.702	34.914	31.743
NM_024100	autophagy related 9A(ATG9A)	35.406	60.69	55.831	107.941	47.739	82.543	48.327	105.266	51.252	50.557
NM_173728	autophagy related 9B(ATG9B)	0.001	0.001	0.001	0.001	0.001	0.001	0.001	0.001	0.001	0.001
NM_031885	autophagy related 10(ATG10)	23.906	38.857	29.327	8.307	40.397	37.165	49.441	4.193	16.596	11.458
NM_004724	autophagy related 12(ATG12)	2.257	1.662	1.944	1.432	5.02	3.249	5.444	1.189	3.139	1.944
NM_001206540	autophagy related 13(ATG13)	391.907	235.788	210.698	244.778	192.74	397.049	140.642	218.651	101.375	152.718
NM_014943	autophagy related 14(ATG14)	3.485	4.447	2.906	1.023	0.965	5.036	7.159	1.857	8.39	4.326
NM_030820	autophagy related 16 like 1(ATG16L1)	0.001	0.001	0.001	0.001	0.001	0.001	0.001	0.001	0.001	0.001
NM_033409	autophagy related 16 like 2(ATG16L2)	0.001	1.273	0.842	0.114	0.026	0.523	0.246	0.001	1.011	4.97
NM_001099221	autophagy related 101(ATG101)	0.001	0.001	0.132	0.001	0.001	0.001	0.001	0.001	0.001	0.001
NM_015082	AVL9 cell migration associated(AVL9)	0.017	0.001	0.001	0.001	0.013	0.001	0.001	0.001	0.016	0.016
NM_003522	axin 1(AXIN1)	16.423	9.247	42.365	487.125	147.404	311.313	381.138	620.226	681.954	552.872
NM_004675	axin 2(AXIN2)	98.18	65.064	28.794	2.255	21.087	420.413	11.503	31.495	0.27	0.052
NM_022845	axin interactor, dorsalization associated(AIDA)	9.705	6.064	8.634	7.005	14.217	22.827	41.996	10.434	16.486	16.814
NM_021933	AXL receptor tyrosine kinase(AXL)	20.276	14.926	24.652	22.276	11.043	16.697	26.92	24.418	61.359	21.292
NM_144709	axonemal dynein light chain domain containing 1(AXDND1)	0.535	0.43	0.333	0.525	0.412	0.765	0.681	0.301	0.162	0.09
NM_001720	azurocidin 1(AZU1)	0.32	0.298	0.09	0.041	0.133	0.23	0.394	0.102	0.893	1.777
NM_017714	B-box and SPRY domain containing(BSPRY)	2.158	3.723	1.646	0.782	1.511	1.167	1.225	0.453	2.956	0.835
NM_005198	B-cell CLL/lymphoma 3(BCL3)	2.988	4.983	5.09	3.09	5.991	6.993	5.189	4.928	2.904	3.756
NM_001726	B-cell CLL/lymphoma 6(BCL6)	0.001	0.001	0.001	0.001	0.023	0.001	0.001	0.001	0.001	0.001
NM_181882	B-cell CLL/lymphoma 6B(BCL6B)	0.342	0.124	0.052	0.158	0.103	0.097	0.152	0.11	0.617	0.246
NM_004352	B-cell CLL/lymphoma 9(BCL9)	0.001	0.001	0.348	0.001	0.001	0.001	0.001	0.001	0.001	0.141
NM_182577	B-cell CLL/lymphoma 9-like(BCL9L)	0.001	0.001	0.001	0.001	0.045	0.001	0.001	0.001	0.001	0.001
NM_003941	B-cell CLL/lymphoma 10(BCL10)	13.319	12.448	10.443	1.149	9.883	11.599	16.013	1.09	7.982	4.949
NM_022911	B-cell CLL/lymphoma 11A(BCL11A)	3.281	2.533	1.369	1.855	0.537	1.927	2.598	1.727	1.465	1.227
NM_138693	B-cell CLL/lymphoma 11B(BCL11B)	0.062	0.573	0.225	0.409	0.047	0.105	0.049	0.254	0.411	1.31
NM_013338	B-cell linker(BLNK)	14.691	16.414	27.829	14.399	44.778	36.409	54.482	14.237	16.756	19.901
NM_001142386	B-cell receptor-associated protein 31(BCAP31)	0.639	0.196	0.219	0.344	0.313	0.555	0.86	0.246	0.582	0.551
NM_001008778	B-cell receptor associated protein 29(BCAP29)	0.316	0.001	0.001	0.001	0.001	0.089	0.169	0.001	0.1	0.001
NM_017956	B-cell scaffold protein with ankyrin repeats 1(BANK1)	9.991	8.907	7.516	9.367	8.686	15.277	11.061	12.151	10.601	3.968
NM_004363	B-Raf proto-oncogene, serine/threonine kinase(BRAF)	0.697	0.648	0.541	0.429	0.358	0.351	0.95	0.553	0.812	1.027
NM_004000	B-TFIID TATA-box binding protein associated factor 1(BTAF1)	9.192	5.119	40.655	0.001	0.53	0.956	0.001	0.103	0.001	0.001
NR_026547	B3GALT5 antisense RNA 1(B3GALT5-AS1)	0.001	0.001	0.001	0.001	0.001	0.001	0.001	0.001	0.001	0.001
NM_015701	B9 domain containing 1(B9D1)	39.236	25.715	34.12	8.085	35.536	29.057	44.131	6.676	12.723	9.407
NM_030625	B9 protein domain 2(B9D2)	0.174	0.153	0.062	0.032	0.082	0.074	0.186	0.008	0.425	0.134
NR_034092	BAALC antisense RNA 1(BAALC-AS1)	0.001	0.261	0.001	0.001	0.001	0.001	0.075	0.077	0.001	0.001
NR_027071	BAALC antisense RNA 2(BAALC-AS2)	0.001	0.001	0.001	0.001	0.001	0.001	0.001	0.001	0.001	0.001
NM_001745	bactericidal/permeability-increasing protein(BPI)	52.289	33.31	33.554	24.531	32.454	51.698	53.289	26.161	23.186	18.797
NM_001166271	baculoviral IAP repeat containing 2(BIRC2)	1.318	0.491	1.272	0.502	0.271	0.364	1.275	0.082	0.66	0.61
NM_182982	baculoviral IAP repeat containing 3(BIRC3)	0.001	0.447	0.146	0.001	0.001	0.001	0.001	0.001	0.076	0.001
NM_001012642	baculoviral IAP repeat containing 5(BIRC5)	0.001	0.104	0.102	0.001	0.022	0.357	0.045	0.069	2.35	0.001
NM_016277	baculoviral IAP repeat containing 6(BIRC6)	5.752	6.461	3.878	2.642	11.684	8.758	10.43	3.33	6.595	3.964
NM_144564	baculoviral IAP repeat containing 7(BIRC7)	14.121	29.692	19.58	27.466	21.596	37.192	33.078	47.904	24.353	23.688
NM_033389	baculoviral IAP repeat containing 8(BIRC8)	6.518	6.827	6.24	1.675	4.683	7.087	5.151	0.894	5.134	5.45
NM_001080790	BAH domain and coiled-coil containing 1(BAHCC1)	0.001	0.001	0.001	0.001	0.001	0.001	0.001	0.001	0.001	0.047
NM_017512	BAI1 associated protein 2(BAIAP2)	6.394	5.212	4.686	2.654	3.93	5.11	3.164	3.132	3.131	2.688
NM_018904	BAI1 associated protein 2 like 1(BAIAP2L1)	0.035	0.279	0.001	0.001	0.001	0.03	0.014	0.001	0.001	0.049
NM_025072	BAI1 associated protein 2 like 2(BAIAP2L2)	12.705	18.976	13.636	20.148	7.959	11.932	11.493	22.871	23.481	17.415
NM_003953	BAI1 associated protein 3(BAIAP3)	37.733	43.992	34.644	12.817	25.82	28.896	17.769	9.741	9.645	9.477
NR_026858	BAIAP2 antisense RNA 1 (head to head)(BAIAP2-AS1)	0.106	0.493	0.484	0.176	0.735	1.892	2.716	0.35	1.619	0.294
NM_181795	B and T lymphocyte associated(BTLA)	0.441	0.411	0.134	0.001	0.189	0.083	0.824	0.081	0.001	0.001
NM_024664	Bardet-Biedl syndrome 1(BBS1)	39.688	41.1	14.909	8.808	16.72	18.394	15.731	10.136	18.212	19.517
NM_031901	Bardet-Biedl syndrome 2(BBS2)	19.533	6.113	6.326	20.917	29.937	17.213	22.206	14.902	26.812	12.5
NM_033053	Bardet-Biedl syndrome 4(BBS4)	0.001	0.001	0.001	0.001	0.001	0.001	0.001	0.001	0.001	0.001
NM_152399	Bardet-Biedl syndrome 5(BBS5)	3.33	0.187	0.512	0.666	1.359	0.886	2.569	0.662	1.76	0.037
NM_176884	Bardet-Biedl syndrome 7(BBS7)	0.543	1.767	1.32	0.075	2.229	2.229	1.448	0.149	0.173	0.084
NM_198458	Bardet-Biedl syndrome 9(BBS9)	0.078	0.048	0.024	0.001	0.001	0.022	0.104	0.001	0.074	0.096
NM_024709	Bardet-Biedl syndrome 10(BBS10)	0.528	2.544	0.425	0.31	0.574	0.871	0.448	0.359	0.593	1.352
NM_152635	Bardet-Biedl syndrome 12(BBS12)	0.079	0.001	0.108	0.001	0.03	0.001	0.001	0.001	0.001	0.328
NM_020129	BarH like homeobox 1(BARHL1)	0.001	0.001	0.001	0.001	0.001	0.001	0.001	0.001	0.112	0.001
NM_020127	BarH like homeobox 2(BARHL2)	17.948	21.837	15.337	12.731	12.835	29.835	25.017	31.361	14	18.12
NM_001144832	barrier to autointegration factor 1(BANF1)	0.068	0.063	0.124	0.028	0.001	0.058	0.082	0.056	0.649	0.378
NM_001160176	barrier to autointegration factor 2(BANF2)	1.202	3.622	3.901	0.479	9.178	4.369	1.923	0.595	1.284	0.667
NM_058180	barttin CLCNK type accessory beta subunit(BSND)	0.746	2.283	1.303	1.161	0.885	2.032	3.207	1.409	1.896	3.823
NM_021630	BARX homeobox 1(BARX1)	3.475	5.195	2.075	0.275	0.924	2.073	1.457	1.228	0.197	0.001
NM_003683	BARX homeobox 2(BARX2)	14.805	13.963	13.594	35.014	10.77	19.732	22.512	42.265	17.626	23.904
NM_025079	basal body orientation factor 1(BBOF1)	40.602	26.054	42.535	14.15	10.194	15.313	22.876	19.259	0.55	3.864
NM_005602	basal cell adhesion molecule (Lutheran blood group)(BCAM)	150.027	138.061	151.416	53.092	47.106	64.407	39.779	37.877	10.56	0.311
NM_152573	base methyltransferase of 25S rRNA 2 homolog(BMT2)	0.034	1.81	0.275	0.056	0.232	1.168	3.946	0.028	1.984	0.59
NM_017716	basic, immunoglobulin-like variable motif containing(BIVM)	0.001	0.073	0.072	0.131	0.484	0.001	0.001	0.065	0.001	0.001
NM_004696	basic charge, Y-linked, 2(BPY2)	26.649	74.831	25.235	1.849	47.539	12.76	6.449	1.341	2.393	2.093
NM_001003652	basic charge, Y-linked, 2B(BPY2B)	7.688	7.955	7.332	1.96	7.221	5.296	8.422	1.924	3.813	4.482
NM_001003665	basic charge, Y-linked, 2C(BPY2C)	0.001	0.001	0.001	0.001	0.001	0.001	0.001	0.01	0.011	0.011
NR_038267	basic helix-loop-helix and HMG-box containing 1(BHMG1)	0.001	0.001	0.001	0.001	0.001	0.001	0.001	0.001	0.001	0.001
NM_001142685	basic helix-loop-helix domain containing, class B, 9(BHLHB9)	1.002	0.906	0.327	0.671	0.396	0.664	0.588	0.205	0.368	0.612
NM_001164463	basic helix-loop-helix family member a9(BHLHA9)	2.508	3.067	3.471	0.317	3.46	3.136	5.277	0.462	1.141	0.683
NM_177552	basic helix-loop-helix family member a15(BHLHA15)	5.807	3.561	4.092	4.055	3.76	4.373	2.958	5.55	2.329	11.114
NM_152430	basic helix-loop-helix family member e22(BHLHE22)	0.001	0.001	0.001	0.001	0.001	0.001	0.001	0.001	0.001	0.001
NM_080625	basic helix-loop-helix family member e23(BHLHE23)	0.001	0.001	0.001	0.001	0.001	0.001	0.059	0.001	0.63	0.238
NM_003693	basic helix-loop-helix family member e40(BHLHE40)	1.693	0.7	2.181	0.714	1.159	1.119	2.194	0.51	1.461	0.846
NM_030776	basic helix-loop-helix family member e41(BHLHE41)	0.799	0.223	0.291	0.099	0.492	0.339	0.895	0.198	1.066	0.924
NM_001231	basic leucine zipper and W2 domains 1(BZW1)	0.001	0.043	0.001	0.001	0.001	0.001	0.001	0.001	0.001	0.001
NM_014059	basic leucine zipper and W2 domains 2(BZW2)	1.403	1.459	10.083	2.946	0.127	0.841	3.83	0.748	82.795	0.535
NM_006416	basic leucine zipper ATF-like transcription factor(BATF)	3.246	4.732	6.538	1.85	9.847	8.518	10.196	3.076	2.449	3.048
NM_138473	basic leucine zipper ATF-like transcription factor 2(BATF2)	3.89	5.479	4.034	1.489	2.65	4.818	5.926	0.899	4.982	8.299
NM_018687	basic leucine zipper ATF-like transcription factor 3(BATF3)	0.105	0.292	0.286	0.521	0.001	0.711	0.502	0.086	0.2	0.001
NM_003690	basic leucine zipper nuclear factor 1(BLZF1)	32.872	21.207	14.385	11.239	19.981	20.835	20.647	6.545	24.994	39.317
NM_001039141	basic transcription factor 3(BTF3)	9.256	7.122	7.031	4.169	5.267	6.107	4.421	3.484	1.945	9.2
NM_152279	basic transcription factor 3 like 4(BTF3L4)	0.389	0.348	0.15	0.037	0.196	0.381	0.635	0.062	0.599	0.388
NR_026983	basic transcription factor 3 pseudogene 11(BTF3P11)	0.001	0.001	0.265	0.001	0.112	0.001	0.001	0.12	0.001	0.269
NM_001749	basigin (Ok blood group)(BSG)	385.93	559.058	398.55	260.926	319.961	351.057	174.138	318.99	311.117	375.673
NM_001737	basonuclin 1(BNC1)	0.001	0.032	0.126	0.001	0.08	0.001	0.001	0.001	0.001	0.001
NM_017660	basonuclin 2(BNC2)	32.257	34.262	43.787	68.444	23.125	59.839	67.315	40.59	32.245	74.63
NM_003477	bassoon presynaptic cytomatrix protein(BSN)	7.052	5.635	7.025	4.927	7.032	6.861	5.942	1.639	6.163	5.289
NM_001195637	BBSome interacting protein 1(BBIP1)	0.001	0.001	0.001	0.001	0.001	0.001	0.001	0.001	0.001	0.001
NM_001142782	BBX, HMG-box containing(BBX)	0.426	0.873	0.441	0.024	0.449	0.35	0.307	0.059	0.122	0.158
NM_001171095	BCAR1, Cas family scaffolding protein(BCAR1)	0.001	0.001	0.001	0.001	0.024	0.081	0.001	0.001	0.03	0.059
NM_001099686	BCAS3, microtubule associated cell migration factor(BCAS3)	0.001	0.001	0.001	0.001	0.001	0.001	0.001	0.001	0.001	0.001
NR_027499	BCDIN3D antisense RNA 1(BCDIN3D-AS1)	0.986	0.222	0.436	0.645	0.943	0.939	1.244	0.32	0.827	0.581
NM_181721	BCDIN3 domain containing RNA methyltransferase(BCDIN3D)	0.001	0.001	0.001	0.001	0.001	0.001	0.001	0.001	0.001	0.001
NM_000692	BCL2, apoptosis regulator(BCL2)	5.085	10.049	4.171	3.773	3.058	2.045	3.034	3.821	5.998	4.928
NM_001190472	BCL2 antagonist/killer 1(BAK1)	0.202	0.812	0.245	0.223	0.672	0.285	0.86	0.111	0.513	0.373
NM_033032	BCL2 associated agonist of cell death(BAD)	0.001	0.001	0.237	0.756	0.001	0.001	0.104	0.001	1.117	0.361
NM_001172696	BCL2 associated athanogene 1(BAG1)	8.752	9.129	6.449	14.094	9.495	14.494	7.429	10.679	8.305	4.131
NM_004302	BCL2 associated athanogene 2(BAG2)	4.296	4.148	8.466	10.058	9.185	23.554	13.539	7.823	7.378	10.022
NM_004301	BCL2 associated athanogene 3(BAG3)	8.62	9.604	7.905	6.308	8.774	9.142	13.796	3.975	20.947	12.618
NM_004898	BCL2 associated athanogene 4(BAG4)	3.638	4.515	3.115	0.118	3.696	1.854	3.714	0.19	1.464	1.108
NM_001017437	BCL2 associated athanogene 5(BAG5)	0.369	0.429	0.42	0.077	0.331	0.679	0.763	0.304	0.733	0.853
NM_001098786	BCL2 associated athanogene 6(BAG6)	7.896	2.558	2.893	4.156	5.862	4.432	11.284	4.011	3.833	4.762
NM_014759	BCL2 associated transcription factor 1(BCLAF1)	0.001	0.027	0.052	0.001	0.001	0.001	0.001	0.001	0.001	0.001
NM_004350	BCL2 associated X, apoptosis regulator(BAX)	0.001	0.02	0.536	0.958	0.001	0.037	0.001	0.054	1.598	2.356
NM_001127453	BCL2 binding component 3(BBC3)	46.05	67.258	31.644	5.119	28.509	23.512	12.807	9.358	3.894	2.569
NM_021975	BCL2 family apoptosis regulator(MCL1)	23.704	36.873	30.039	18.106	10.09	26.188	24.844	26.188	9.255	12.955
NM_001198695	BCL2 interacting killer(BIK)	65.765	9.308	8.396	3.9	12.044	3.232	0.564	0.581	0.672	0.043
NM_001206426	BCL2 interacting protein 1(BNIP1)	176.477	366.192	423.85	639.067	654.409	309.803	393.394	840.613	648.351	166.121
NM_004359	BCL2 interacting protein 2(BNIP2)	23.07	51.791	31.006	34.406	14.239	27.318	35.603	58.326	34.793	53.282
NM_004070	BCL2 interacting protein 3(BNIP3)	0.036	0.135	0.133	0.001	0.001	0.001	0.001	0.001	0.312	0.001
NM_004360	BCL2 interacting protein 3 like(BNIP3L)	0.753	2.782	2.076	0.176	0.342	1.344	0.587	0.239	6.11	2.25
NM_138296	BCL2 interacting protein like(BNIPL)	0.001	0.001	0.001	0.001	0.001	0.001	0.001	0.001	0.001	0.001
NM_138694	BCL2 like 1(BCL2L1)	0.006	0.001	0.01	0.001	0.001	0.005	0.005	0.001	0.001	0.001
NM_001201338	BCL2 like 2(BCL2L2)	20.483	19.11	21.393	20.295	14.876	36.645	27.995	20.105	19.507	32.15
NM_020414	BCL2 like 10(BCL2L10)	26.588	47.428	45.407	42.593	42.316	33.572	38.646	24.893	51.493	59.551
NM_138702	BCL2 like 11(BCL2L11)	0.001	0.001	0.001	0.001	0.001	0.001	0.001	0.001	0.001	0.001
NM_138705	BCL2 like 12(BCL2L12)	0.001	0.234	0.076	0.001	0.258	0.498	0.201	0.001	0.08	0.001
NM_015392	BCL2 like 13(BCL2L13)	66.687	103.411	51.451	40.07	26.897	25.443	27.621	22.371	41.218	12.775
NM_138777	BCL2 like 14(BCL2L14)	10.177	11.208	9.447	9.094	10.365	6.823	14.901	4.403	13.928	14.02
NM_001011719	BCL2 like 15(BCL2L15)	0.001	0.001	0.15	0.001	0.001	0.001	0.001	0.001	0.105	0.001
NM_001004311	Bcl2 modifying factor(BMF)	0.001	0.001	0.001	0.001	0.001	0.001	0.001	0.106	0.001	0.001
NM_004067	BCL2 related protein A1(BCL2A1)	0.701	9.429	3.294	0.001	4.234	0.916	0.69	0.001	0.874	0.1
NM_001126181	BCL6 corepressor(BCOR)	1.726	0.768	0.821	5.609	0.347	4.782	2.643	3.342	2.219	3.195
NM_021960	BCL6 corepressor-like 1(BCORL1)	30.678	22.12	21.291	7.289	17.262	22.389	21.636	6.846	18.514	10.3
NR_033732	BCL6 corepressor pseudogene 1(BCORP1)	0.025	0.001	0.023	0.001	0.001	0.022	0.02	0.001	0.169	0.001
NM_021010	BCL tumor suppressor 7A(BCL7A)	0.001	0.001	0.189	0.001	0.001	0.001	0.001	0.001	0.001	0.001
NM_001727	BCL tumor suppressor 7B(BCL7B)	0.001	0.001	0.001	0.055	0.001	0.001	0.001	0.001	0.001	0.061
NM_004787	BCL tumor suppressor 7C(BCL7C)	5.256	1.519	2.773	2.089	1.286	5.23	1.938	0.433	1.45	0.33
NM_004354	BCR, RhoGEF and GTPase activating protein(BCR)	3.115	3.968	2.331	0.717	2.411	1.812	4.836	0.154	2.583	0.752
NM_001080397	BCS1 homolog, ubiquinol-cytochrome c reductase complex chaperone(BCS1L)	0.658	2.664	1.129	0.225	0.626	1.348	0.372	0.383	0.295	0.001
NM_018452	B double prime 1, subunit of RNA polymerase III transcription initiation factor IIIB(BDP1)	2.283	3.632	1.914	1.238	1.871	1.658	2.093	1.943	0.843	1.073
NM_001195194	beaded filament structural protein 1(BFSP1)	0.001	0.001	0.282	0.001	0.119	0.263	0.62	0.001	0.148	0.287
NM_003597	beaded filament structural protein 2(BFSP2)	3.693	9.346	5.292	1.619	7.505	10.619	14.354	0.832	6.672	7.047
NM_003789	beclin 1(BECN1)	2.857	3.524	1.812	0.619	1.339	1.741	0.944	2.458	0.711	0.805
NM_153363	BEN domain containing 2(BEND2)	0.411	1.53	0.696	0.146	1.04	0.649	1.551	0.194	0.112	0.163
NM_001080477	BEN domain containing 3(BEND3)	3.06	6.581	2.375	0.186	2.277	3.826	1.383	0.262	5.583	1.416
NR_027512	BEN domain containing 3 pseudogene 3(BEND3P3)	0.596	0.861	0.243	0.026	0.423	0.733	0.226	0.078	0.464	0.523
NM_207417	BEN domain containing 4(BEND4)	0.001	0.048	0.001	0.001	0.04	0.001	0.001	0.043	0.001	0.001
NM_024618	BEN domain containing 5(BEND5)	0.642	1.494	0.563	0.349	0.951	1.469	1.344	1.222	0.636	2.24
NM_152750	BEN domain containing 6(BEND6)	1.058	0.266	0.222	0.427	0.418	0.474	0.847	0.554	0.859	0.41
NM_152766	BEN domain containing 7(BEND7)	58.215	79.557	84.903	83.763	92.855	55.251	54.48	105.854	56.065	79.312
NM_004209	bestrophin 1(BEST1)	0.134	0.001	0.001	0.001	0.001	0.001	0.107	0.037	0.256	0.083
NM_017709	bestrophin 2(BEST2)	0.715	2.357	1.2	0.364	1.176	0.814	0.026	0.04	0.418	0.03
NM_032776	bestrophin 3(BEST3)	1.548	1.904	2.592	0.431	3.299	2.675	3.496	0.306	1.355	0.962
NM_153332	bestrophin 4(BEST4)	1.268	0.899	3.525	0.836	6.247	5.507	7.944	1.561	2.612	1.733
NM_005891	Bet1 golgi vesicular membrane trafficking protein(BET1)	6.997	21.623	20.98	45.542	56.108	46.391	17.653	49.235	34.045	42.359
NM_001099272	Bet1 golgi vesicular membrane trafficking protein like(BET1L)	2.151	2.623	2.706	0.994	1.346	2.143	1.255	0.454	0.91	1.295
NM_020999	beta-1,3-galactosyltransferase 1(B3GALT1)	0.001	0.001	0.001	0.061	0.001	0.001	0.001	0.001	0.001	0.001
NM_003801	beta-1,3-galactosyltransferase 2(B3GALT2)	48.644	37.531	63.598	59.595	28.922	28.385	39.353	51.538	40.036	91.862
NM_003800	beta-1,3-galactosyltransferase 4(B3GALT4)	1.228	2.382	2.05	0.449	1.683	1.698	2.666	0.412	1.41	1.329
NM_033194	beta-1,3-galactosyltransferase 5(B3GALT5)	0.905	2.806	2.338	1.002	0.697	2.178	1.569	0.871	0.144	0.419
NM_080622	beta-1,3-galactosyltransferase 6(B3GALT6)	1.57	3.456	3.34	3.475	2.135	2.8	2.596	2.243	1.597	1.113
NM_018659	beta-1,3-glucuronyltransferase 1(B3GAT1)	4.559	12.3	7.816	0.076	5.967	3.176	14.157	2.632	0.001	0.001
NM_080764	beta-1,3-glucuronyltransferase 2(B3GAT2)	0.146	0.09	0.266	0.31	1.098	1.404	1.777	0.214	1.268	1.71
NM_012225	beta-1,3-glucuronyltransferase 3(B3GAT3)	4.782	4.14	2.423	9.706	5.83	9.083	8.079	11.5	7.855	4.118
NM_033191	beta-1,3-N-acetylgalactosaminyltransferase 1 (globoside blood group)(B3GALNT1)	0.001	0.001	0.001	0.001	0.001	0.001	0.001	0.001	0.001	0.001
NM_152510	beta-1,3-N-acetylgalactosaminyltransferase 2(B3GALNT2)	0.001	0.001	0.001	0.001	0.001	0.001	0.001	0.001	0.001	0.001
NM_001517	beta-1,4-galactosyltransferase 1(B4GALT1)	4.442	12.298	11.86	21.243	11.703	21.278	21.588	24.008	12.456	18.078
NM_030631	beta-1,4-galactosyltransferase 2(B4GALT2)	0.141	0.131	0.215	0.078	0.381	0.34	0.471	0.116	0.314	0.131
NM_001201397	beta-1,4-galactosyltransferase 3(B4GALT3)	1.409	0.154	0.34	0.034	0.191	0.194	0.199	0.017	0.02	0.001
NM_003799	beta-1,4-galactosyltransferase 4(B4GALT4)	2.217	2.23	1.093	0.585	2.86	2.329	3.033	0.568	2.5	0.762
NM_004797	beta-1,4-galactosyltransferase 5(B4GALT5)	0.406	0.189	0.315	0.32	0.438	0.345	1.072	0.251	0.445	0.545
NM_004796	beta-1,4-galactosyltransferase 6(B4GALT6)	0.001	0.014	0.014	0.001	0.001	0.001	0.001	0.001	0.001	0.001
NM_007272	beta-1,4-galactosyltransferase 7(B4GALT7)	0.101	0.001	0.277	0.001	0.234	0.344	0.001	0.167	0.001	0.001
NM_006898	beta-1,4-glucuronyltransferase 1(B4GAT1)	0.481	0.037	0.987	0.2	0.062	0.374	0.001	0.264	0.001	0.593
NM_001502	beta-1,4-N-acetyl-galactosaminyltransferase 1(B4GALNT1)	0.19	0.142	0.139	0.221	0.147	0.097	0.549	0.063	0.4	0.212
NM_153487	beta-1,4-N-acetyl-galactosaminyltransferase 2(B4GALNT2)	0.198	0.243	0.219	0.13	0.193	0.346	0.025	0.172	0.02	0.232
NM_173619	beta-1,4-N-acetyl-galactosaminyltransferase 3(B4GALNT3)	0.044	0.001	0.081	0.001	0.001	0.075	0.001	0.036	0.042	0.041
NM_178553	beta-1,4-N-acetyl-galactosaminyltransferase 4(B4GALNT4)	0.001	0.001	0.001	0.001	0.001	0.001	0.001	0.001	0.001	0.083
NM_004066	beta-2-microglobulin(B2M)	0.001	0.001	0.001	0.001	0.001	0.068	0.001	0.001	0.153	0.518
NM_017453	beta-carotene oxygenase 1(BCO1)	5.694	3.961	4.457	7.719	4.539	8.818	4.637	1.911	5.214	5.758
NM_031953	beta-carotene oxygenase 2(BCO2)	21.213	45.715	27.825	1.931	36.223	25.456	6.294	0.994	2.902	4.94
NM_001249	beta-defensin 131-like(LOC100129216)	10.219	6.533	8.292	2.579	7.001	6.042	9.691	1.559	5.367	14.08
NM_012125	beta-secretase 1(BACE1)	0.001	0.028	0.001	0.001	0.001	0.001	0.001	0.001	0.001	0.001
NM_012128	beta-site APP-cleaving enzyme 2(BACE2)	0.001	0.001	0.026	0.001	0.001	0.001	0.001	0.001	0.001	0.001
NM_052839	beta-transducin repeat containing E3 ubiquitin protein ligase(BTRC)	0.242	0.169	0.11	0.352	0.001	0.18	0.048	0.3	0.144	0.084
NM_016354	beta-ureidopropionase 1(UPB1)	0.001	0.958	0.424	1.49	0.001	0.847	0.558	0.685	0.507	2.214
NM_194460	beta 3-glucosyltransferase(B3GLCT)	43.808	29.279	33.027	74.324	25.307	40.863	32.87	55.08	48.222	104.57
NM_001752	betacellulin(BTC)	14.705	20.444	16.136	4.059	10.575	10.055	8.665	2.698	12.214	12.561
NM_001732	betaine--homocysteine S-methyltransferase(BHMT)	0.001	0.001	0.001	0.081	0.001	0.001	0.001	0.001	0.031	0.001
NM_017636	betaine--homocysteine S-methyltransferase 2(BHMT2)	1.042	1.433	1.59	0.301	0.262	0.366	0.254	0.504	0.734	0.335
NM_001001936	BH3-like motif containing, cell death inducer(BLID)	0.116	2.595	0.382	0.116	0.125	4.384	4.316	0.134	4.124	1.549
NM_001198679	BH3 interacting domain death agonist(BID)	0.424	0.035	0.045	0.01	0.038	0.042	0.04	0.001	0.001	0.001
NR_037903	BHLHE40 antisense RNA 1(BHLHE40-AS1)	0.001	0.522	0.001	0.001	0.216	0.079	0.075	0.001	0.357	0.001
NM_001080542	BicC family RNA binding protein 1(BICC1)	0.481	0.515	0.088	0.579	0.352	0.654	0.52	0.813	0.528	1.692
NM_001733	BICD cargo adaptor 1(BICD1)	54.514	34.664	52.327	5.681	45.116	28.903	17.457	5.187	0.386	0.477
NM_001004134	BICD cargo adaptor 2(BICD2)	0.487	0.634	0.355	0.162	0.001	0.165	0.935	0.001	0.743	0.09
NM_207327	BICD family like cargo adaptor 1(BICDL1)	1.423	2.072	0.903	3.339	1.81	3.363	2.772	1.632	2.065	2.461
NM_001105513	BICD family like cargo adaptor 2(BICDL2)	0.27	0.419	0.37	0.112	0.312	0.88	0.252	0.093	0.236	0.042
NM_016582	bifunctional apoptosis regulator(BFAR)	2.177	7.007	10.323	1.446	5.163	4.882	7.178	2.046	0.001	0.001
NM_001730	biglycan(BGN)	2.302	8.876	15.074	2.372	16.486	15.456	7.636	1.418	10.317	27.565
NM_001128159	bile acid-CoA:amino acid N-acyltransferase(BAAT)	3.41	2.711	1.707	1.189	1.834	2.355	2.06	1.912	1.67	1.063
NM_000756	biliverdin reductase A(BLVRA)	0.001	0.001	0.059	0.001	0.001	0.001	0.001	0.001	0.001	0.001
NM_000757	biliverdin reductase B(BLVRB)	16.445	18.268	25.305	9.823	20.305	15.214	16.451	8.403	0.626	14.812
NR_027715	BIN3 intronic transcript 1(BIN3-IT1)	1.364	0.282	0.23	0.252	0.389	0.773	1.294	0.792	0.289	0.234
NM_001128843	binder of sperm protein homolog 1(BSPH1)	2.545	0.789	6.821	0.128	1.276	0.524	1.512	0.001	0.478	0.001
NM_001510	biogenesis of lysosomal organelles complex 1 subunit 1(BLOC1S1)	0.001	0.001	0.001	0.001	0.001	0.12	0.001	0.001	0.027	0.001
NM_173827	biogenesis of lysosomal organelles complex 1 subunit 2(BLOC1S2)	5.177	5.618	3.166	2.9	5.726	4.415	7.448	3.269	4.977	3.004
NM_213589	biogenesis of lysosomal organelles complex 1 subunit 3(BLOC1S3)	4.755	10.572	9.491	0.361	2.53	2.816	2.637	0.43	0.544	1.162
NM_018383	biogenesis of lysosomal organelles complex 1 subunit 4(BLOC1S4)	7.357	8.746	10.157	5.363	7.477	11.186	14.742	5.059	11.226	10.974
NM_001199753	biogenesis of lysosomal organelles complex 1 subunit 5(BLOC1S5)	16.469	16.31	10.492	7.332	10.645	14.811	12.716	5.953	13.279	0.001
NM_012405	biogenesis of lysosomal organelles complex 1 subunit 6(BLOC1S6)	9.282	13.32	13.286	14.949	20.667	32.834	20.864	20.86	14.061	9.625
NM_138387	biorientation of chromosomes in cell division 1(BOD1)	49.829	53.775	71.872	69.174	70.847	101.788	51.611	47.757	43.827	45.953
NM_148959	biorientation of chromosomes in cell division 1 like 1(BOD1L1)	1.268	2.612	2.147	1.504	1.534	2.231	2.029	0.971	0.691	1.425
NM_000099	biotinidase(BTD)	539.101	829.603	612.275	500.913	434.833	289.859	292.713	200.061	524.997	1507.38
NM_004362	biphenyl hydrolase like(BPHL)	0.61	4.631	1.791	0.281	3.181	5.81	22.113	0.614	1.744	0.752
NM_001744	bisphosphoglycerate mutase(BPGM)	3.149	1.141	4.065	1.358	7.274	3.196	11.684	1.315	8.815	2.763
NM_001168362	bladder cancer associated protein(BLCAP)	0.001	0.001	0.01	0.001	0.001	0.01	0.001	0.001	0.001	0.073
NM_000421	bleomycin hydrolase(BLMH)	0.215	0.48	0.157	0.001	0.232	0.767	0.413	0.001	0.123	0.557
NR_026784	blepharophimosis, epicanthus inversus and ptosis, candidate 1 (non-protein coding)(BPESC1)	0.001	0.166	0.109	0.001	0.092	0.304	0.334	0.049	0.114	0.331
NM_001735	BLK proto-oncogene, Src family tyrosine kinase(BLK)	0.271	0.126	0.062	0.028	0.287	0.144	0.353	0.001	0.226	0.001
NM_058216	BLOC-1 related complex subunit 5(BORCS5)	6.242	14.15	15.114	11.617	28.781	47.48	54.894	20.884	24.704	26.226
NM_017644	BLOC-1 related complex subunit 6(BORCS6)	1.698	2.476	1.121	0.105	1.425	1.012	2.779	0.063	1.354	0.328
NM_001136483	BLOC-1 related complex subunit 7(BORCS7)	0.001	0.001	0.001	0.001	0.001	0.001	0.27	0.001	0.001	0.001
NM_001146020	BLOC-1 related complex subunit 8(BORCS8)	17.238	17.776	14.012	10.368	5.043	18.647	16.732	10.92	10.605	6.56
NM_015230	block of proliferation 1(BOP1)	1.021	1.992	1.654	0.094	3.647	3.938	2.984	0.093	0.12	0.058
NM_007104	blood vessel epicardial substance(BVES)	1871.91	1231.75	1026.78	1161.34	1148.51	804.225	987.881	1015.82	1428.5	1215.08
NM_000097	Bloom syndrome RecQ like helicase(BLM)	2.248	2.028	3.199	3.45	2.098	4.514	4.961	1.713	2.436	2.9
NM_182498	B melanoma antigen family member 2(BAGE2)	10.339	11.272	11.349	26.792	21.903	18.012	50.908	24.543	11.242	26.019
NM_005199	BMI1 proto-oncogene, polycomb ring finger(BMI1)	0.085	0.001	0.001	0.001	0.001	0.001	0.001	0.001	0.001	0.001
NM_014638	BMP/retinoic acid inducible neural specific 1(BRINP1)	0.096	0.054	0.018	0.001	0.059	0.049	0.001	0.001	0.001	0.001
NM_021185	BMP/retinoic acid inducible neural specific 2(BRINP2)	0.001	0.001	0.001	0.001	0.001	0.001	0.001	0.001	0.143	0.069
NM_199161	BMP/retinoic acid inducible neural specific 3(BRINP3)	3.5	10.418	533.434	0.872	13.473	3.419	53.915	8.946	1.335	4.534
NM_198946	BMP2 inducible kinase(BMP2K)	0.001	0.001	0.001	0.001	0.001	0.001	0.001	0.001	0.001	0.001
NM_012375	BMP and activin membrane bound inhibitor(BAMBI)	0.001	0.092	0.001	0.001	0.001	0.001	0.001	0.082	0.001	0.366
NM_133498	BMP binding endothelial regulator(BMPER)	0.19	0.088	0.26	0.316	0.001	0.484	0.76	0.235	0.362	0.352
NM_014777	BMS1, ribosome biogenesis factor(BMS1)	1.655	2.156	1.479	3.835	2.626	4.415	2.809	3.112	3.852	1.608
NR_026594	BMS1, ribosome biogenesis factor pseudogene 4(BMS1P4)	0.001	0.124	0.162	0.11	0.068	0.414	0.319	0.001	0.001	0.041
NR_003660	BMS1, ribosome biogenesis factor pseudogene 5(BMS1P5)	4.103	1.572	1.871	2.906	1.858	3.998	4.539	0.995	6.445	1.34
NR_024497	BMS1, ribosome biogenesis factor pseudogene 6(BMS1P6)	1.058	0.787	0.418	0.673	0.652	2.007	2.229	0.465	1.11	0.392
NR_027293	BMS1, ribosome biogenesis factor pseudogene 20(BMS1P20)	0.046	0.001	0.042	0.001	0.036	0.039	0.111	0.001	0.088	0.001
NR_033857	BMS1, ribosome biogenesis factor pseudogene 21(BMS1P21)	0.001	0.106	0.001	0.001	0.001	0.096	0.001	0.001	0.001	0.001
NM_203327	BMX non-receptor tyrosine kinase(BMX)	2.453	1.835	2.103	2.07	1.447	2.298	2.464	1.154	1.627	1.147
NM_033274	BOC cell adhesion associated, oncogene regulated(BOC)	26.65	6.789	10.744	10.779	8.104	11.792	3.143	10.01	2.602	1.48
NM_032534	BOK, BCL2 family apoptosis regulator(BOK)	1.572	2.322	1.244	0.729	0.641	0.884	1.276	0.629	0.353	0.257
NM_016096	bolA family member 1(BOLA1)	7.622	8.942	9.165	8.177	11.036	15.986	15.682	8.538	8.524	12.608
NM_001033113	bolA family member 2(BOLA2)	0.084	0.078	0.001	0.001	0.064	0.036	0.001	0.001	0.957	0.193
NM_001039580	bolA family member 2B(BOLA2B)	0.596	1.061	0.682	0.063	0.917	0.915	0.872	0.125	0.193	0.328
NM_213596	bolA family member 3(BOLA3)	0.001	0.001	0.001	0.023	0.001	0.001	0.001	0.001	0.026	0.001
NM_001748	bombesin receptor subtype 3(BRS3)	41.376	57.08	25.186	11.798	17.823	12.635	8.646	13.142	4.187	5.86
NM_199254	bone gamma-carboxyglutamate protein(BGLAP)	0.001	0.001	0.001	0.001	0.036	0.04	0.001	0.001	0.001	0.001
NM_004364	bone marrow stromal cell antigen 1(BST1)	0.001	0.033	0.065	0.06	0.001	0.001	0.086	0.001	0.616	0.299
NM_004365	bone marrow stromal cell antigen 2(BST2)	1.771	1.907	2.465	3.327	12.701	2.929	4.848	5.687	3.822	1.725
NM_006149	bone morphogenetic protein 1(BMP1)	0.001	0.134	0.001	0.06	0.001	0.001	0.058	0.119	0.824	0.067
NM_001201472	bone morphogenetic protein 2(BMP2)	0.611	1.183	0.803	0.69	0.188	0.602	0.431	0.968	0.653	0.317
NM_001201543	bone morphogenetic protein 3(BMP3)	9.961	5.024	3.787	5.86	7.688	6.321	16.021	5.166	8.676	8.773
NM_133261	bone morphogenetic protein 4(BMP4)	0.387	0.04	0.098	0.125	0.05	0.475	0.069	0.248	0.267	0.02
NM_021094	bone morphogenetic protein 5(BMP5)	0.001	0.06	0.012	0.001	0.02	0.12	0.021	0.001	0.037	0.001
NM_001739	bone morphogenetic protein 6(BMP6)	0.001	0.001	0.001	0.001	0.001	0.001	0.001	0.001	0.001	0.001
NM_001740	bone morphogenetic protein 7(BMP7)	28.72	126.425	151.659	1.611	96.06	67.98	9.514	5.366	2.984	0.405
NM_181847	bone morphogenetic protein 8a(BMP8A)	14.605	3.279	4.249	1.223	2.769	3.568	7.148	1.115	0.737	1.251
NM_001742	bone morphogenetic protein 8b(BMP8B)	0.001	0.001	0.024	0.001	0.02	0.001	0.001	0.001	0.124	0.001
NM_014505	bone morphogenetic protein 10(BMP10)	0.924	0.86	2.206	0.996	1.968	1.838	1.558	0.649	0.769	1.674
NM_005469	bone morphogenetic protein 15(BMP15)	16.972	42.345	25.605	29.094	22.461	24.117	14.459	28.763	21.483	13.679
NM_004356	bone morphogenetic protein receptor type 1A(BMPR1A)	359.006	444.078	341.015	207.075	92.662	205.944	124.132	190.898	75.004	149.848
NM_001204375	bone morphogenetic protein receptor type 1B(BMPR1B)	0.424	5.534	1.41	0.114	0.173	0.191	0.06	0.01	8.41	0.658
NM_001204398	bone morphogenetic protein receptor type 2(BMPR2)	0.001	0.001	0.09	0.206	0.42	0.379	0.04	0.164	0.047	0.001
NM_024827	bora, aurora kinase A activator(BORA)	2.834	5.865	2.236	1.137	1.152	2.137	1.733	1.47	2.642	9.871
NM_198076	boule homolog, RNA binding protein(BOLL)	21.817	21.872	19.026	5.218	27.153	11.516	9.012	13.507	25.32	5.031
NM_016604	BPI fold containing family A member 1(BPIFA1)	3.66	4.151	3.337	2.045	2.221	4.784	4.475	2.479	5.761	6.03
NM_080614	BPI fold containing family A member 2(BPIFA2)	0.001	1.469	2.711	0.926	1.073	0.001	1.413	1.686	0.709	0.258
NM_178499	BPI fold containing family A member 3(BPIFA3)	0.001	0.001	0.001	0.001	0.001	0.001	0.001	0.001	0.001	0.001
NR_026761	BPI fold containing family A member 4, pseudogene(BPIFA4P)	3.148	1.952	5.741	1.742	3.86	2.278	5.598	3.461	14.566	6.473
NM_033215	BPI fold containing family B member 1(BPIFB1)	0.243	0.201	0.197	0.022	0.083	0.229	0.173	0.356	0.257	0.001
NM_025243	BPI fold containing family B member 2(BPIFB2)	0.935	0.733	0.628	0.123	1.289	1.234	0.689	0.203	0.516	0.273
NM_182702	BPI fold containing family B member 3(BPIFB3)	0.001	0.001	0.001	0.001	0.001	0.001	0.001	0.001	0.001	0.001
NM_182538	BPI fold containing family B member 4(BPIFB4)	0.001	0.001	0.001	0.121	0.001	0.041	0.544	0.001	0.001	0.001
NM_174911	BPI fold containing family B member 6(BPIFB6)	4.002	56.734	6.19	0.308	3.497	5.651	7.067	0.975	2.48	2.656
NM_174953	BPI fold containing family C(BPIFC)	0.645	0.001	0.052	0.063	0.001	0.145	0.046	0.047	0.326	0.018
NM_000755	bradykinin receptor B1(BDKRB1)	19.82	17.187	10.691	16.233	6.983	16.522	19.786	13.406	3.428	12.154
NM_000683	bradykinin receptor B2(BDKRB2)	0.047	0.927	0.216	0.079	0.001	0.04	0.001	0.078	3.938	6.455
NR_033774	brain abundant, membrane attached signal protein 1 pseudogene 1(BASP1P1)	0.001	0.001	0.001	0.001	0.001	0.001	0.001	0.001	0.001	1.418
NM_006335	brain abundant membrane attached signal protein 1(BASP1)	80.269	71.884	71.983	23.951	89.648	47.028	46.614	51.549	42.643	12.936
NM_024830	brain and acute leukemia, cytoplasmic(BAALC)	7.98	15.95	16.738	14.7	9.798	27.054	16.477	17.092	17.24	35.434
NM_004926	brain and reproductive organ-expressed (TNFRSF1A modulator)(BRE)	110.822	248.103	114.986	23.739	47.411	44.531	42.737	14.487	24.44	56.782
NR_001588	brain cytoplasmic RNA 1(BCYRN1)	6.369	8.888	13.666	4.822	19.616	11.855	21.588	9.5	3.841	2.687
NM_001143965	brain derived neurotrophic factor(BDNF)	13.93	17.527	22.321	20.591	25.789	34.267	33.378	18.789	12.517	28.014
NM_001160305	brain enriched guanylate kinase associated(BEGAIN)	2.988	5.589	3.917	2.068	5.848	4.707	6.427	3.85	6.472	8.555
NM_001184739	brain expressed, associated with NEDD4, 1(BEAN1)	0.001	0.001	0.001	0.001	0.001	0.001	0.001	0.001	0.001	0.001
NM_018502	brain expressed X-linked 1(BEX1)	2.842	5.243	3.173	1.628	2.83	4.912	3.294	2.909	2.617	1.088
NM_001170633	brain expressed X-linked 2(BEX2)	0.001	0.001	0.001	0.001	0.001	0.114	0.072	0.001	0.001	0.001
NM_014402	brain expressed X-linked 3(BEX3)	119.121	149.696	161.175	360.734	347.225	173.745	236.075	273.301	351.681	644.552
NM_001128204	brain expressed X-linked 4(BEX4)	240.817	47.16	104.691	1.989	68.109	28.311	39.619	3.618	0.447	0.062
NM_001013632	brain expressed X-linked 5(BEX5)	2.908	2.57	2.188	1.268	2.463	6.3	3.317	1.439	0.139	0.538
NM_015407	brain protein I3(BRI3)	7.064	5.876	4.547	8.971	7.615	6.354	10.11	7.401	11.494	9.306
NM_001098475	brain specific homeobox(BSX)	0.001	0.001	0.001	0.001	0.001	0.001	0.001	0.001	0.07	0.001
NM_001184832	branched chain amino acid transaminase 1(BCAT1)	0.001	0.001	0.001	0.001	0.001	0.001	0.016	0.001	0.001	0.001
NM_001190478	branched chain amino acid transaminase 2(BCAT2)	0.641	0.696	0.585	0.799	1.111	0.862	1.283	0.397	1.427	1.285
NM_000754	branched chain keto acid dehydrogenase E1, alpha polypeptide(BCKDHA)	99.208	116.787	78.662	46.243	45.55	42.822	35.986	69.965	56.002	42.132
NM_183242	branched chain keto acid dehydrogenase E1 subunit beta(BCKDHB)	0.571	1.062	0.231	0.211	1.514	0.97	0.761	0.001	0.484	0.001
NM_005902	branched chain ketoacid dehydrogenase kinase(BCKDK)	66.792	51.564	34.794	47.085	40.916	78.892	45.239	37.793	15.724	21.248
NM_007349	BRCA1, DNA repair associated(BRCA1)	2.82	1.811	1.457	2.134	2.844	4.346	5.573	0.803	4.07	1.755
NM_024410	BRCA1/BRCA2-containing complex subunit 3(BRCC3)	0.001	0.001	0.084	0.001	0.001	0.001	0.001	0.001	0.001	0.001
NM_152761	BRCA1 associated ATM activator 1(BRAT1)	0.001	0.001	0.001	0.001	0.001	0.001	0.001	0.001	0.001	0.001
NM_006788	BRCA1 associated protein(BRAP)	3.106	1.326	1.785	1.643	2.653	4.662	3.592	1.438	7.04	5.689
NM_004676	BRCA1 associated protein 1(BAP1)	0.001	0.001	0.001	0.001	0.001	0.001	0.001	0.001	0.001	0.001
NM_000506	BRCA1 associated RING domain 1(BARD1)	0.001	0.001	0.042	0.038	0.071	0.078	0.037	0.114	0.001	0.213
NM_032117	BRCA1 interacting protein C-terminal helicase 1(BRIP1)	2.163	3.293	6.456	16.655	12.264	13.781	22.033	17.107	32.072	18.47
NM_000098	BRCA2, DNA repair associated(BRCA2)	8.873	5.892	4.141	4.416	5.866	6.421	9.612	4.089	8.548	5.861
NM_079834	BRCA2 and CDKN1A interacting protein(BCCIP)	36.175	42.743	32.954	25.192	14.824	39.248	19.728	19.515	13.216	19.032
NR_037566	breakpoint cluster region pseudogene 2(BCRP2)	0.239	0.074	0.036	0.132	0.031	0.237	0.032	0.001	0.114	0.001
NR_024496	breakpoint cluster region pseudogene 3(BCRP3)	0.001	0.001	0.001	0.001	0.019	0.001	0.02	0.021	0.048	0.001
NR_028308	BRE antisense RNA 1(BRE-AS1)	0.056	0.156	0.152	0.046	0.129	0.001	0.045	0.23	0.106	0.155
NM_003594	breast cancer anti-estrogen resistance 3(BCAR3)	1.778	3.024	1.587	1.508	1.251	2.81	2.05	0.836	2.389	1.822
NR_024060	breast cancer anti-estrogen resistance 4 (non-protein coding)(BCAR4)	2.247	2.459	1.085	2.853	1.425	3.705	3.173	1.744	6.177	7.461
NR_015453	breast cancer estrogen-induced apoptosis 2(BREA2)	0.144	0.112	0.022	0.02	0.019	0.164	0.289	0.079	0.092	0.134
NM_032367	breast cancer metastasis-suppressor 1-like(BRMS1L)	0.129	0.722	0.472	0.537	0.398	1.208	1.915	0.373	0.123	0.897
NM_001025596	breast cancer metastasis suppressor 1(BRMS1)	11.298	2.454	6.193	3.914	3.79	7.692	5.535	3.031	6.814	3.325
NM_003682	breast carcinoma amplified sequence 1(BCAS1)	0.046	0.057	0.014	0.026	0.001	0.052	0.074	0.089	0.059	0.1
NM_005895	breast carcinoma amplified sequence 2(BCAS2)	24.515	14.173	15.294	5.754	7.663	20.193	12.176	7.726	6.111	8.345
NM_017865	breast carcinoma amplified sequence 4(BCAS4)	10.588	19.266	16.504	14.02	10.666	13.393	21.054	10.846	19.041	7.208
NM_021962	brevican(BCAN)	1.562	2.254	0.752	0.496	0.324	0.477	0.576	0.246	0.486	0.016
NM_001540	BRF1, RNA polymerase III transcription initiation factor 90 kDa subunit(BRF1)	774.343	1233.57	798.819	447.372	514.394	570.555	347.637	1171.78	1113.46	736.757
NM_018332	BRF2, RNA polymerase III transcription initiation factor 50 kDa subunit(BRF2)	16.686	8.205	12.66	16.948	16.132	29.592	24.642	20.716	17.098	28.729
NM_080658	BRI3 binding protein(BRI3BP)	0.001	0.066	0.001	0.001	0.109	0.001	0.001	0.001	0.001	0.001
NM_182588	BRICHOS domain containing 5(BRICD5)	0.001	0.024	0.012	0.001	0.01	0.022	0.031	0.011	0.037	0.001
NM_018482	BRICK1, SCAR/WAVE actin nucleating complex subunit(BRK1)	25.059	28.048	21.782	12.696	26.151	58.236	44.54	4.468	9.784	6.154
NM_144570	bridging integrator 1(BIN1)	19.737	51.512	39.701	50.455	50.358	81.486	74.721	67.889	53.482	100.716
NM_016315	bridging integrator 2(BIN2)	8.942	11.371	7.358	3.603	11.855	13.867	11.37	4.778	5.93	5.998
NM_018706	bridging integrator 3(BIN3)	6.091	3.157	2.362	2.373	3.039	3.384	6.161	4.595	5.537	3.421
NM_001034852	BRISC and BRCA1 A complex member 1(BABAM1)	0.001	0.001	0.023	1.183	0.001	0.001	0.14	0.001	0.024	0.139
NM_144708	BRO1 domain and CAAX motif containing(BROX)	0.084	0.039	0.019	0.017	0.001	0.107	0.134	0.017	0.02	0.174
NM_014977	bromo adjacent homology domain containing 1(BAHD1)	7.038	6.32	5.374	3.428	4.58	7.365	7.51	1.903	5.298	10.559
NM_013975	bromodomain adjacent to zinc finger domain 1A(BAZ1A)	3.645	2.81	2.959	3.918	2.633	9.522	5.254	4.693	5.31	5.313
NM_032427	bromodomain adjacent to zinc finger domain 1B(BAZ1B)	7.806	7.58	7.633	0.611	6.3	5.453	4.411	0.438	1.616	3.263
NM_013982	bromodomain adjacent to zinc finger domain 2A(BAZ2A)	0.07	0.567	0.428	0.409	0.036	1.952	0.919	0.329	1.252	0.087
NM_013986	bromodomain adjacent to zinc finger domain 2B(BAZ2B)	180.557	190.905	283.221	214.87	199.243	309.067	320.902	246.681	348.423	328.058
NM_001004	bromodomain and PHD finger containing 1(BRPF1)	7795.03	5266.89	6923.34	15076.1	5296.57	6273.89	5808.96	6170.89	10470.4	14727.2
NM_015719	bromodomain and PHD finger containing 3(BRPF3)	0.24	0.001	0.027	0.785	0.001	0.001	0.06	1.213	0.001	0.014
NM_018981	bromodomain and WD repeat domain containing 1(BRWD1)	8.975	4.659	10.225	0.589	4.231	2.56	7.395	0.566	2.536	1.743
NM_153269	bromodomain and WD repeat domain containing 3(BRWD3)	6.633	3.863	2.63	4.741	3.73	11.71	8.539	3.186	4.236	3.736
NM_014595	bromodomain containing 1(BRD1)	65.661	58.422	53.619	67.893	64.275	48.167	81.91	58.149	111.887	79.543
NM_001199824	bromodomain containing 2(BRD2)	0.073	0.068	0.001	0.001	0.001	0.311	0.234	0.06	0.14	0.001
NM_012082	bromodomain containing 3(BRD3)	9.69	3.279	6.336	0.599	3.254	4.361	1.287	0.459	0.924	0.057
NM_078626	bromodomain containing 4(BRD4)	9.562	10.864	15.908	16.363	31.133	23.995	36.275	34.125	7.658	58.085
NM_001174125	bromodomain containing 7(BRD7)	22.939	13.082	20.061	25.08	30.933	21.746	20.63	24.021	18.508	6.62
NR_002741	bromodomain containing 7 pseudogene 3(BRD7P3)	0.001	0.001	0.001	0.001	0.001	0.001	0.001	0.001	0.001	0.001
NM_139246	bromodomain containing 8(BRD8)	1.359	1.225	0.972	0.364	1.352	1.19	1.455	0.5	1.276	0.87
NM_023944	bromodomain containing 9(BRD9)	0.001	0.048	0.001	0.001	0.001	0.001	0.001	0.001	0.001	0.048
NM_182692	bromodomain PHD finger transcription factor(BPTF)	11.061	11.137	12.879	4.96	13.096	19.329	13.936	1.941	9.97	5.598
NM_001747	bromodomain testis associated(BRDT)	47.617	115.051	126.99	46.079	133.49	77.945	98.559	108.522	11.602	123.288
NR_003571	bromodomain testis associated pseudogene 1(BRDTP1)	0.903	0.585	0.394	0.13	0.363	1.368	1.383	0.324	0.337	0.182
NM_032448	BR serine/threonine kinase 1(BRSK1)	9.916	10.576	9.432	2.366	7.13	10.48	5.838	1.363	2.419	4.113
NM_003977	BR serine/threonine kinase 2(BRSK2)	27.578	32.362	12.133	32.897	16.654	22.984	18.62	42.046	17.511	13.963
NM_000100	Bruton tyrosine kinase(BTK)	131.962	213.425	146.025	139.692	96.959	77.586	81.717	130.246	161.211	414.534
NM_018341	BRX1, biogenesis of ribosomes(BRIX1)	0.805	1.497	1.835	1.299	4.476	5.242	2.541	0.406	0.512	1.821
NM_001123396	BSCL2, seipin lipid droplet biogenesis associated(BSCL2)	0.001	0.001	0.001	0.001	0.001	0.001	0.001	0.001	0.001	0.001
NM_018060	BSD domain containing 1(BSDC1)	25.16	15.319	20.58	6.043	18.787	19.037	21.665	2.051	19.077	9.473
NM_001190470	BTB domain and CNC homolog 1(BACH1)	4.843	1.836	0.981	3.723	7.596	7.847	11.987	4.733	9.324	12.947
NM_001171201	BTB domain and CNC homolog 2(BACH2)	17.229	9.245	7.871	7.766	6.01	9.932	7.155	4.65	5.084	4.741
NM_025262	BTB domain containing 1(BTBD1)	2.266	4.919	7.233	11.708	6.979	7.273	6.751	6.333	5.284	2.447
NM_017815	BTB domain containing 2(BTBD2)	2.31	2.568	3.648	7.439	5.77	6.653	6.178	6.179	4.675	6.309
NM_014982	BTB domain containing 3(BTBD3)	4.144	2.933	3.399	0.948	1.731	2.068	2.288	0.48	2.028	1.396
NM_033292	BTB domain containing 6(BTBD6)	14.675	7.136	10.401	0.886	21.57	4.193	8.915	0.495	0.064	0.247
NM_001003699	BTB domain containing 7(BTBD7)	3.075	3.751	3.823	1.979	2.302	6.146	4.981	1.895	3.115	3.692
NM_183381	BTB domain containing 8(BTBD8)	17.817	25.059	20.687	1.805	9.595	10.697	14.804	1.552	7.46	1.411
NM_001099437	BTB domain containing 9(BTBD9)	1.178	1.759	0.879	0.415	1.566	0.818	1.456	0.412	1.259	0.198
NM_032334	BTB domain containing 10(BTBD10)	4.554	3.721	3.969	3.468	10.034	7.224	9.886	3.029	7.223	4.936
NM_001024593	BTB domain containing 11(BTBD11)	0.382	0.711	0.313	0.032	0.265	0.454	0.458	0.283	0.146	0.141
NM_144604	BTB domain containing 16(BTBD16)	5.286	5.887	5.907	7.851	3.955	10.499	10.785	8.001	11.243	13.297
NM_001080493	BTB domain containing 17(BTBD17)	0.693	1.934	0.983	1.342	2.163	2.681	2.834	2.095	2.46	2.778
NM_001145196	BTB domain containing 18(BTBD18)	0.001	0.001	0.001	0.001	0.001	0.001	0.001	0.001	0.001	0.001
NM_001137675	BTB domain containing 19(BTBD19)	5.55	6.226	4.416	2.289	3.456	9.018	6.874	2.613	3.248	7.021
NM_001174123	BTG3 associated nuclear protein(BANP)	0.001	0.001	0.001	0.001	0.001	0.001	0.001	0.001	0.001	0.001
NM_001754	BTG anti-proliferation factor 1(BTG1)	0.467	0.029	0.696	0.207	0.108	0.053	0.573	0.36	0.001	0.086
NM_006779	BTG anti-proliferation factor 2(BTG2)	0.136	0.169	0.29	0.038	0.001	0.077	0.218	0.15	0.087	0.126
NM_006822	BTG anti-proliferation factor 3(BTG3)	1.308	2.433	0.716	0.348	0.282	0.311	0.377	0.302	0.399	0.533
NM_017617	BTG anti-proliferation factor 4(BTG4)	1.527	2.925	1.302	0.953	0.338	0.95	1.238	1.078	1.019	1.422
NM_001129885	BUB1B-PAK6 readthrough(BUB1B-PAK6)	0.001	0.134	0.001	0.001	0.001	0.001	0.001	0.001	0.137	0.399
NM_004366	BUB1 mitotic checkpoint serine/threonine kinase(BUB1)	0.507	1.362	0.693	1.169	0.369	0.837	0.766	0.952	1.477	0.625
NM_001233	BUB1 mitotic checkpoint serine/threonine kinase B(BUB1B)	49.659	61.345	72.459	19.479	103.286	70.634	32.522	13.673	5.367	72.646
NM_004746	BUB3, mitotic checkpoint protein(BUB3)	0.001	0.001	0.013	0.001	0.011	0.001	0.001	0.001	0.001	0.001
NM_032756	BUD13 homolog(BUD13)	0.103	0.671	0.611	1.754	0.714	1.226	1.526	2.932	0.295	0.095
NM_003933	BUD31 homolog(BUD31)	0.001	0.037	0.001	0.016	0.031	0.017	0.016	0.001	0.076	0.403
NM_019625	butyrophilin like 2(BTNL2)	0.105	0.001	0.001	0.087	0.04	0.001	0.021	0.086	0.001	0.001
NM_198077	butyrophilin like 3(BTNL3)	6.809	7.284	7.348	4.052	6.488	5.881	7.084	4.819	5.304	2.52
NM_001042403	butyrophilin like 8(BTNL8)	1.366	0.622	0.483	0.509	0.772	0.829	1.539	0.115	0.638	1.083
NM_152565	butyrophilin like 9(BTNL9)	0.47	0.292	0.751	0.488	0.815	0.4	0.879	0.194	2.842	0.363
NM_001756	butyrophilin subfamily 1 member A1(BTN1A1)	0.001	0.001	0.001	0.102	0.001	0.001	0.001	0.001	0.001	0.001
NM_007073	butyrophilin subfamily 2 member A1(BTN2A1)	3.636	1.644	1.456	0.945	3.166	2.814	5.33	0.827	2.155	1.336
NM_007018	butyrophilin subfamily 2 member A2(BTN2A2)	0.263	0.268	0.433	0.01	0.578	0.595	0.871	0.01	0.489	0.231
NR_027795	butyrophilin subfamily 2 member A3, pseudogene(BTN2A3P)	0.898	0.278	0.239	0.062	0.663	1.017	0.659	0.062	0.107	0.277
NM_007072	butyrophilin subfamily 3 member A1(BTN3A1)	0.035	0.001	0.063	0.001	0.027	0.001	0.028	0.028	0.099	0.001
NM_001198777	butyrophilin subfamily 3 member A2(BTN3A2)	7.681	13.253	13.53	1.926	12.468	9.164	11.856	1.786	7.785	3.118
NM_007015	butyrophilin subfamily 3 member A3(BTN3A3)	0.001	0.001	0.001	0.001	0.001	0.001	0.001	0.001	0.001	0.001
NM_000096	butyrylcholinesterase(BCHE)	0.001	0.001	0.018	0.001	0.015	0.034	0.048	0.001	4.797	0.773
NR_037157	BVES antisense RNA 1(BVES-AS1)	0.108	0.001	0.001	0.134	0.166	0.137	0.431	0.133	0.103	0.001
NM_004071	bystin like(BYSL)	14.565	16.59	14.071	17.043	25.129	22.866	26.928	16.013	17.33	9.341
NM_002999	C-C motif chemokine ligand 1(CCL1)	78.598	148.281	343.425	55.289	108.827	68.426	161.374	90.913	23.214	71.513
NM_003000	C-C motif chemokine ligand 2(CCL2)	48.659	30.897	26.127	66.452	50.712	33.312	50.662	53.122	55.187	51.544
NM_003001	C-C motif chemokine ligand 3(CCL3)	50.23	84.38	56.862	62.681	61.402	52.196	47.795	58.333	48.154	33.453
NM_021026	C-C motif chemokine ligand 3 like 1(CCL3L1)	0.001	0.001	0.001	0.001	0.001	0.001	0.001	0.001	0.001	0.001
NM_001001694	C-C motif chemokine ligand 3 like 3(CCL3L3)	0.026	0.001	0.001	0.001	0.001	0.001	0.001	0.001	0.024	0.001
NM_003002	C-C motif chemokine ligand 4(CCL4)	49.955	63.42	39.484	15.799	40.48	38.208	34.221	19.459	17.955	14.247
NM_207117	C-C motif chemokine ligand 4 like 1(CCL4L1)	0.001	0.001	0.001	0.001	0.001	0.001	0.001	0.001	0.001	0.099
NM_001001676	C-C motif chemokine ligand 4 like 2(CCL4L2)	0.001	0.001	0.001	0.001	0.001	0.001	0.001	0.144	0.001	0.001
NM_003003	C-C motif chemokine ligand 5(CCL5)	20.18	44.296	35.185	21.307	32.989	54.674	31.623	25.524	13.745	23.51
NM_006292	C-C motif chemokine ligand 7(CCL7)	67.041	46.76	62.707	24.745	45.983	53.664	60.316	17.805	57.982	38.641
NM_005645	C-C motif chemokine ligand 8(CCL8)	69.245	208.227	147.727	25.539	187.837	105.467	102.712	53.113	34.25	39.488
NM_003004	C-C motif chemokine ligand 11(CCL11)	5.13	6.969	2.488	0.744	5.298	6.295	0.88	1.074	0.039	0.038
NM_005431	C-C motif chemokine ligand 13(CCL13)	7.748	4.582	3.779	4.563	8.393	10.944	23	4.185	8.936	5.113
NM_033004	C-C motif chemokine ligand 14(CCL14)	1.157	1.645	1.401	0.727	0.293	0.828	0.595	1.349	0.001	0.092
NM_033008	C-C motif chemokine ligand 15(CCL15)	42.359	45.506	24.215	23.107	23.145	27.238	13.159	25.501	10.904	5.479
NM_004610	C-C motif chemokine ligand 16(CCL16)	0.001	0.001	0.001	0.001	0.001	0.001	0.001	0.001	0.001	0.001
NM_003005	C-C motif chemokine ligand 17(CCL17)	0.001	0.054	0.16	0.001	0.112	0.768	0.14	0.001	0.001	0.001
NM_003006	C-C motif chemokine ligand 18(CCL18)	0.361	0.638	1.35	0.03	0.056	0.092	0.087	0.089	0.034	0.033
NM_006293	C-C motif chemokine ligand 19(CCL19)	2.903	6.762	4.723	4.262	2.36	5.622	3.085	4.94	2.215	3.052
NM_004612	C-C motif chemokine ligand 20(CCL20)	6.3	8.477	20.662	0.727	5.149	2.682	8.9	0.603	2.874	1.74
NM_003007	C-C motif chemokine ligand 21(CCL21)	0.001	0.001	0.001	0.001	0.001	0.001	0.001	0.001	0.001	0.001
NM_003008	C-C motif chemokine ligand 22(CCL22)	0.001	0.001	0.001	0.001	0.001	0.001	0.001	0.001	0.001	0.001
NM_005087	C-C motif chemokine ligand 23(CCL23)	8.059	10.836	11.315	2.386	24.334	19.385	24	3.533	10.624	10.899
NM_003009	C-C motif chemokine ligand 24(CCL24)	19.666	7.066	18.692	30.411	27.318	21.92	7.411	46.673	22.825	15.309
NM_005646	C-C motif chemokine ligand 25(CCL25)	0.942	0.809	0.908	0.556	1.074	1.831	1.826	0.134	1.036	0.754
NM_006092	C-C motif chemokine ligand 26(CCL26)	0.825	1.093	1.335	1.25	2.366	2.82	2.211	1.513	1.475	0.973
NM_006691	C-C motif chemokine ligand 27(CCL27)	0.001	0.034	1.312	0.001	0.001	0.001	0.001	0.001	0.001	0.001
NM_148919	C-C motif chemokine ligand 28(CCL28)	49.119	28.406	24.859	39.153	53.639	33.171	54.967	36.249	9.526	63.33
NM_001317	C-C motif chemokine receptor 1(CCR1)	0.001	0.001	0.001	0.001	0.001	0.001	0.001	0.001	0.001	0.001
NM_001126339	C-C motif chemokine receptor 2(CCR2)	3.723	6.12	4.743	3.853	6.4	6.888	4.367	3.658	2.432	6.512
NM_178356	C-C motif chemokine receptor 3(CCR3)	0.001	0.001	0.001	0.398	0.001	0.001	0.001	0.395	0.001	0.001
NM_005524	C-C motif chemokine receptor 4(CCR4)	1.323	1.582	0.172	0.052	2.086	4.548	2.369	4.675	1.262	1.807
NM_001100817	C-C motif chemokine receptor 5 (gene/pseudogene)(CCR5)	0.17	0.895	0.981	0.188	0.48	0.77	0.77	0.327	0.81	0.472
NM_004389	C-C motif chemokine receptor 6(CCR6)	0.023	0.302	0.001	0.001	0.001	0.001	0.001	0.001	0.664	0.107
NM_001860	C-C motif chemokine receptor 7(CCR7)	0.674	1.496	0.568	0.474	0.399	0.176	0.332	0.556	0.198	0.048
NM_005220	C-C motif chemokine receptor 8(CCR8)	0.001	0.033	0.032	0.001	0.001	0.06	0.001	0.147	2.204	0.001
NM_031243	C-C motif chemokine receptor 9(CCR9)	232.268	276.261	364.189	104.222	375.514	366.739	545.849	108.362	404.172	340.134
NM_016626	C-C motif chemokine receptor 10(CCR10)	10.302	8.773	7.662	1.874	7.415	7.973	9.55	1.179	4.689	7.713
NM_003986	C-C motif chemokine receptor like 2(CCRL2)	0.001	0.001	0.001	0.001	0.038	0.001	0.001	0.001	0.746	0.001
NM_198441	c-Maf inducing protein(CMIP)	0.001	0.001	0.001	0.001	0.001	0.001	0.001	0.001	0.001	0.001
NM_000613	C-reactive protein(CRP)	0.001	0.053	0.052	0.001	0.001	0.386	0.273	0.001	0.217	0.001
NM_001127257	c-src tyrosine kinase(CSK)	0.121	0.032	0.063	0.072	0.159	0.044	0.097	0.001	0.033	0.001
NM_001353	C-terminal binding protein 1(CTBP1)	2.283	0.375	0.98	4.571	1.706	0.798	0.107	0.001	0.001	19.88
NM_022828	C-terminal binding protein 2(CTBP2)	0.957	0.671	0.712	0.147	0.964	0.463	1.733	0.061	0.506	0.995
NR_003690	C-terminal binding protein 2 pseudogene(MGC70870)	0.001	0.001	0.001	0.001	0.001	0.001	0.001	0.001	0.001	0.001
NM_016536	C-type lectin domain family 1 member A(CLEC1A)	1.825	2.792	2.108	1.313	4.84	3.721	9.056	0.468	5.531	6.493
NM_016533	C-type lectin domain family 1 member B(CLEC1B)	0.779	0.161	1.816	0.072	0.001	0.001	0.069	0.001	0.083	0.16
NM_001130963	C-type lectin domain family 2 member A(CLEC2A)	0.264	0.23	0.241	0.658	1.334	1.822	4.397	0.272	1.542	0.855
NM_005151	C-type lectin domain family 2 member B(CLEC2B)	12.9	21.692	23.201	4.084	14.511	18.897	20.54	4.682	16.035	13.158
NM_013292	C-type lectin domain family 2 member D(CLEC2D)	0.001	0.001	0.124	0.226	0.001	0.001	0.218	0.224	0.259	0.001
NR_002825	C-type lectin domain family 2 member D pseudogene(LOC374443)	0.217	0.807	0.247	0.27	0.292	0.092	0.521	0.134	0.155	0.15
NM_001080539	C-type lectin domain family 2 member L(CLEC2L)	0.328	0.188	0.414	0.188	1.029	1.756	4.48	0.27	1.202	0.747
NM_005777	C-type lectin domain family 3 member A(CLEC3A)	6.725	8.119	6.223	1.807	2.836	4.915	4.788	2.079	4.929	2.013
NM_003302	C-type lectin domain family 3 member B(CLEC3B)	112.481	266.276	197.544	146.901	226.149	204.402	188.601	189.494	55.777	52.798
NM_016208	C-type lectin domain family 4 member A(CLEC4A)	33.677	63.712	40.416	19.704	15.45	12.896	15.85	24.675	28.292	26.884
NM_130772	C-type lectin domain family 4 member C(CLEC4C)	0.08	0.001	0.073	0.001	0.001	0.001	0.001	0.001	0.001	0.001
NM_080475	C-type lectin domain family 4 member D(CLEC4D)	0.001	0.001	0.001	0.001	0.001	0.001	0.001	0.001	0.001	0.001
NM_014373	C-type lectin domain family 4 member E(CLEC4E)	0.001	0.086	0.335	0.038	0.035	0.273	0.221	0.038	1.359	1.404
NM_173546	C-type lectin domain family 4 member F(CLEC4F)	8.46	6.789	8.477	8.414	6.907	11.135	9.932	15.484	5.763	8.043
NM_198507	C-type lectin domain family 4 member G(CLEC4G)	5.457	7.409	8.608	2.449	4.713	3.508	5.016	5.655	3.165	3.275
NR_002939	C-type lectin domain family 4 member G pseudogene 1(CLEC4GP1)	0.703	0.654	0.321	0.73	0.361	0.598	0.001	0.677	0.001	0.108
NM_001145001	C-type lectin domain family 4 member M(CLEC4M)	0.661	2.891	1.266	0.549	0.713	1.601	0.609	0.763	0.725	0.918
NM_013271	C-type lectin domain family 5 member A(CLEC5A)	0.001	0.001	0.001	0.001	0.001	0.001	0.001	0.001	0.001	0.001
NM_001007533	C-type lectin domain family 6 member A(CLEC6A)	0.115	0.322	0.737	0.001	0.001	0.196	0.185	0.001	0.001	0.001
NM_198053	C-type lectin domain family 7 member A(CLEC7A)	0.001	0.001	0.551	0.001	0.001	0.001	0.001	0.001	0.001	0.001
NM_207362	C-type lectin domain family 9 member A(CLEC9A)	0.048	1.179	0.109	0.001	0.111	0.183	0.134	0.02	0.023	0.731
NM_006364	C-type lectin domain family 10 member A(CLEC10A)	90.099	91.97	91.744	11.146	63.944	57.077	53.811	9.867	18.681	8.885
NM_002994	C-type lectin domain family 11 member A(CLEC11A)	5.481	1.886	64.053	0.499	2.139	5.039	18.417	1.269	0.001	0.035
NM_001218	C-type lectin domain family 12 member A(CLEC12A)	26.604	3.053	26.765	7.093	3.369	7.316	4.154	1.42	0.466	11.631
NM_001130089	C-type lectin domain family 12 member B(CLEC12B)	36.71	17.39	22.87	28.093	35.688	59.278	36.689	28.282	64.337	41.014
NM_175573	C-type lectin domain family 14 member A(CLEC14A)	134.882	162.791	159.156	249.121	105.325	122.773	164.533	268.752	184.802	257.634
NM_015255	C-type lectin domain family 16 member A(CLEC16A)	5.894	6.063	5.654	0.469	3.125	3.088	6.995	0.233	1.986	2.504
NM_001204468	C-type lectin domain family 17 member A(CLEC17A)	9.068	8.285	8.958	23.999	14.005	22.948	27.947	22.074	20.643	19.079
NM_001136501	C-type lectin domain family 18 member A(CLEC18A)	0.918	1.586	0.957	0.163	1.06	1.894	3.516	0.46	0.844	5.582
NM_001012502	C-type lectin domain family 18 member B(CLEC18B)	0.108	0.001	0.001	0.001	0.001	0.001	0.001	0.001	0.001	0.001
NM_173637	C-type lectin domain family 18 member C(CLEC18C)	0.001	0.001	0.001	0.001	0.001	0.001	0.001	0.001	0.001	0.001
NM_172095	C-type lectin like 1(CLECL1)	0.001	0.001	0.001	0.079	0.147	0.001	0.802	0.001	0.136	0.001
NM_001532	C-X-C motif chemokine ligand 1(CXCL1)	0.11	1.538	0.235	0.641	0.679	0.905	0.559	0.273	14.016	14.007
NM_002107	C-X-C motif chemokine ligand 2(CXCL2)	353.982	360.434	298.169	262.183	288.814	278.415	479.439	177.844	769.43	395.812
NM_002108	C-X-C motif chemokine ligand 3(CXCL3)	0.024	0.022	0.001	0.001	0.001	0.001	0.001	0.001	0.09	0.001
NM_003011	C-X-C motif chemokine ligand 5(CXCL5)	164.789	234.993	267.004	147.469	233.283	254.209	388.642	125.7	530.386	553.218
NM_003010	C-X-C motif chemokine ligand 6(CXCL6)	5.968	6.704	5.826	11.083	10.849	13.674	12.684	5.595	14.833	4.102
NM_000628	C-X-C motif chemokine ligand 8(CXCL8)	13.47	8.002	9.869	9.34	9.388	12.285	8.51	4.871	24.386	12.114
NM_002433	C-X-C motif chemokine ligand 9(CXCL9)	0.726	0.27	0.088	0.04	0.224	0.247	0.852	0.399	0.462	0.403
NM_001615	C-X-C motif chemokine ligand 10(CXCL10)	14.646	0.386	2.52	4.13	0.851	0.528	0.166	12.076	0.001	0.001
NM_005433	C-X-C motif chemokine ligand 11(CXCL11)	32.209	19.797	24.687	3.442	26.753	18.549	27.966	2.028	16.078	12.681
NM_001184901	C-X-C motif chemokine ligand 12(CXCL12)	0.976	1.914	2.459	0.692	1.666	2.185	2.74	0.775	0.931	1.248
NM_006435	C-X-C motif chemokine ligand 13(CXCL13)	566.064	401.732	295.293	228.838	394.145	285.344	82.219	168.491	46.471	962.324
NM_004911	C-X-C motif chemokine ligand 14(CXCL14)	36.291	8.818	12.667	11.456	9.9	14.032	12.393	11.789	15.844	5.182
NM_022076	C-X-C motif chemokine ligand 16(CXCL16)	0.001	0.001	0.001	0.001	0.001	0.001	0.001	0.001	0.001	0.001
NM_198491	C-X-C motif chemokine ligand 17(CXCL17)	0.001	0.001	0.001	0.001	0.001	0.001	0.001	0.001	0.093	0.001
NM_000693	C-X-C motif chemokine receptor 1(CXCR1)	65.677	39.377	31.116	0.11	23.418	22.082	4.025	3.733	0.025	0.001
NM_001606	C-X-C motif chemokine receptor 2(CXCR2)	1.512	1.269	0.83	2.36	0.569	0.908	0.364	0.75	1.106	2.799
NR_002725	C-X-C motif chemokine receptor 2 pseudogene 1(CXCR2P1)	1.24	0.369	0.995	0.247	0.611	0.842	1.825	0.368	0.709	0.551
NM_001525	C-X-C motif chemokine receptor 3(CXCR3)	0.001	0.001	0.085	0.001	0.001	0.001	0.186	0.001	0.001	0.001
NM_003490	C-X-C motif chemokine receptor 4(CXCR4)	0.001	0.085	0.001	0.001	0.001	0.389	0.073	0.025	0.001	0.085
NM_001736	C-X-C motif chemokine receptor 5(CXCR5)	0.159	0.037	0.036	0.099	0.214	0.101	0.064	0.098	0.227	0.184
NM_006584	C-X-C motif chemokine receptor 6(CXCR6)	0.196	0.091	0.268	0.001	0.188	0.001	0.588	0.001	0.56	0.045
NM_003013	C-X3-C motif chemokine ligand 1(CX3CL1)	0.001	0.001	0.001	0.115	0.001	0.001	0.001	0.001	0.001	0.001
NM_001172111	C-X3-C motif chemokine receptor 1(CX3CR1)	0.11	0.001	0.001	0.001	0.001	0.001	0.044	0.001	0.001	0.001
NM_182541	C-X9-C motif containing 1(CMC1)	0.001	0.236	0.001	0.211	0.001	0.001	0.001	0.001	0.121	0.117
NM_020201	C-X9-C motif containing 2(CMC2)	0.228	0.159	0.311	0.614	1.183	0.773	1.821	0.751	5.21	3.475
NM_001024452	C-X9-C motif containing 4(CMC4)	0.001	0.001	0.001	0.001	0.001	0.001	0.001	0.001	0.001	0.001
NM_006355	C1D nuclear receptor corepressor(C1D)	1.585	0.63	1.114	0.452	0.763	1.108	1.995	0.449	0.645	0.81
NM_001101677	C1GALT1-specific chaperone 1 like(C1GALT1C1L)	0.001	0.001	0.001	0.001	0.001	0.001	0.001	0.001	0.001	0.001
NM_001012338	C1GALT1 specific chaperone 1(C1GALT1C1)	0.433	0.259	0.592	0.051	0.667	0.342	0.718	0.026	0.001	0.001
NM_031200	C1q and tumor necrosis factor related protein 1(C1QTNF1)	0.001	0.001	0.001	0.001	0.001	0.001	0.001	0.03	0.001	0.001
NM_031924	C1q and tumor necrosis factor related protein 2(C1QTNF2)	4.348	11.31	7.43	0.946	8.743	8.427	5.946	0.766	2.537	2.578
NM_181489	C1q and tumor necrosis factor related protein 3(C1QTNF3)	3.585	1.288	1.123	1.12	1.945	4.022	4.695	0.873	2.564	2.991
NM_031925	C1q and tumor necrosis factor related protein 4(C1QTNF4)	13.717	13.742	15.565	9.844	16.869	16.608	7.898	10.748	10.774	8.156
NM_015668	C1q and tumor necrosis factor related protein 5(C1QTNF5)	0.001	0.001	0.001	0.001	0.051	0.001	0.053	0.001	0.001	0.001
NM_031935	C1q and tumor necrosis factor related protein 6(C1QTNF6)	0.75	0.024	0.391	0.038	0.255	0.074	0.029	0.001	1.075	0.024
NM_031936	C1q and tumor necrosis factor related protein 7(C1QTNF7)	0.001	0.001	0.001	0.001	0.001	0.001	0.001	0.001	0.001	0.001
NM_207445	C1q and tumor necrosis factor related protein 8(C1QTNF8)	0.001	0.001	0.001	0.001	0.001	0.001	0.001	0.001	0.001	0.001
NM_178556	C1q and tumor necrosis factor related protein 9(C1QTNF9)	0.001	0.001	0.001	0.001	0.001	0.048	0.001	0.001	0.001	0.001
NM_001008395	C1q and tumor necrosis factor related protein 9B(C1QTNF9B)	40.32	55.697	39.255	73.878	52.05	36.825	64.413	60.367	103.076	50.354
NR_040018	C1QTNF1 antisense RNA 1(C1QTNF1-AS1)	0.575	1.426	1.572	3.897	1.033	0.57	0.23	0.869	0.001	0.001
NR_026947	C1RL antisense RNA 1(C1RL-AS1)	0.378	0.24	0.125	0.071	0.516	0.482	0.206	0.156	0.164	0.001
NM_015532	C2 calcium dependent domain containing 2(C2CD2)	7.812	11.34	9.785	4.063	15.677	9.23	17.301	2.036	9.849	5.235
NM_015559	C2 calcium dependent domain containing 3(C2CD3)	0.075	0.166	0.12	0.001	0.13	0.367	0.533	0.008	0.528	0.252
NM_207339	C2 calcium dependent domain containing 4A(C2CD4A)	0.001	0.001	0.001	0.001	0.001	0.001	0.001	0.001	2.664	0.001
NM_001008485	C2 calcium dependent domain containing 4B(C2CD4B)	18.378	29.882	17.509	4.915	5.351	11.675	6.18	5.985	8.445	13.147
NM_001136537	C2 calcium dependent domain containing 4C(C2CD4C)	6.206	8.908	5.013	2.307	3.413	4.067	5.156	1.706	0.001	1.039
NM_001136134	C2 calcium dependent domain containing 4D(C2CD4D)	816.117	368.043	439.666	568.94	183.224	226.902	387.915	339.668	442.257	558.493
NM_014818	C2 calcium dependent domain containing 5(C2CD5)	0.638	0.603	0.426	0.34	0.469	0.712	1.189	0.306	0.918	0.538
NM_014825	C2CD2 like(C2CD2L)	2.003	3.023	2.321	2.713	1.694	3.272	1.858	2.183	2.411	1.169
NM_015715	C3 and PZP like, alpha-2-macroglobulin domain containing 8(CPAMD8)	0.036	0.133	0.033	0.001	0.055	0.001	0.029	0.001	0.001	0.133
NR_037895	C5orf66 antisense RNA 2(C5orf66-AS2)	0.001	0.001	0.001	0.001	0.001	0.001	0.001	0.001	0.001	0.001
NR_038877	C8orf34 antisense RNA 1(C8orf34-AS1)	0.171	0.001	0.001	0.284	0.044	0.048	0.001	0.094	0.163	0.105
NR_038201	C8orf37 antisense RNA 1(C8orf37-AS1)	0.001	0.001	0.282	0.001	0.119	0.001	0.001	0.128	0.443	0.287
NR_038833	C9orf135 antisense RNA 1 (head to head)(C9orf135-AS1)	0.001	0.001	0.001	0.001	0.001	0.001	0.001	0.001	0.001	0.089
NR_024630	C21orf62 antisense RNA 1(C21orf62-AS1)	0.134	0.001	0.183	0.001	0.001	0.001	0.054	0.055	0.192	0.124
NM_020944	cache domain containing 1(CACHD1)	4.315	4.133	3.306	5.597	5.308	5.639	7.295	6.421	10.545	6.049
NR_038439	CACNA1G antisense RNA 1(CACNA1G-AS1)	0.001	0.001	0.001	0.001	0.001	0.001	0.001	0.001	0.001	0.001
NM_152786	CACN beta subunit associated regulatory protein(CBARP)	0.001	0.165	0.04	0.294	0.001	0.075	0.248	0.001	0.042	0.001
NM_001080998	cactin, spliceosome C complex subunit(CACTIN)	0.001	0.001	0.001	0.001	0.001	0.001	2.757	0.001	0.001	0.001
NM_004381	cadherin 1(CDH1)	51.526	83.536	63.887	36.986	29.494	48.225	81.138	30.477	41.2	87.259
NM_001810	cadherin 2(CDH2)	20.919	35.471	30.201	28.364	9.143	25.232	28.458	41.607	14.397	52.714
NM_001812	cadherin 3(CDH3)	0.222	0.181	0.557	0.138	1.538	1.108	1.399	0.229	0.159	0.128
NM_001813	cadherin 4(CDH4)	0.011	0.06	0.128	0.072	0.962	0.75	1.43	0.142	0.185	0.05
NM_001814	cadherin 5(CDH5)	28.204	20.306	31.752	23.217	37.629	22.399	12.793	14.057	13.311	18.769
NM_004957	cadherin 6(CDH6)	12.852	23.182	26.438	23.328	15.62	15.361	16.594	35.304	20.81	38.997
NM_052844	cadherin 7(CDH7)	11.295	23.059	17.524	34.586	27.113	69.118	28.591	53.69	20.717	22.701
NM_001815	cadherin 8(CDH8)	0.001	0.001	0.147	0.001	0.001	0.001	0.001	0.001	0.001	0.001
NM_016304	cadherin 9(CDH9)	103.54	31.331	64.445	92.093	105.457	146.288	156.071	78.676	102.207	38.104
NM_006745	cadherin 10(CDH10)	35.326	92.917	70.06	16.215	99.727	32.227	35.438	8	31.991	31.269
NM_001816	cadherin 11(CDH11)	1.036	0.519	0.363	0.265	0.429	0.541	0.892	0.197	0.532	0.627
[truncated: 20,879 more rows]
